# Supplementary material for: Genome-Wide Characterization of Insertion and Deletion Variation in Chicken Using Next Generation Sequencing
Source: PLoS One. 2014 Aug 18;9(8):e104652. doi: 10.1371/journal.pone.0104652 (PMC4136736; doi:10.1371/journal.pone.0104652)
Supplement: Table S2 — Summary of validated INDELs. (XLSX) [file pone.0104652.s003.xlsx]

## Sheet: Sheet1
Table S2 Summary of validated INDELs
Chromosome	Position	Reference allele	Alternative allele	Size	STR*	Confirmed?	Forward primer	Backward primer
1	7588278	TG	T	1	Yes	Yes	TCATAGGACAAGAGGGAA	GAGAAGGAGGAAGGATTT
1	126482686	TA	T	1	Yes	Yes	TCAGAGGACAAAGAGGAAC	TCAGAAGTCAGGACAACAA
1	193233513	AG	A	1	No	No	AGTGAAGGCAAAGGGGGA	GTCAAGAAGGAATGCGTAT
15	6710753	TC	T	1	No	No	TGGTTTCAGCCTTCCTCT	CTTAAATCCTAACCCAGTTT
16	39405	CT	C	1	No	Yes	GAGAAGCAGGTGTGGGTGT	CGATGCCTTTGTGGAGTC
19	2447154	CG	C	1	Yes	Yes	GATGCTGGAGACAAACAC	TAGAAGCACAAAGAACCC
2	25380734	TG	T	1	No	Yes	TTATTTGTATGTAAGCAGGGAG	TTTAGGGCTGTTGGGATT
2	85217829	CT	C	1	Yes	Yes	ATCTCTCCTAACTGCTCCTG	CTTTCCTGGTTTGAACACTA
1	5990279	T	TA	1	Yes	Yes	CAAAGCTATCCCTTCACA	ATGGTTTCCCAAGTTCAT
1	11219512	T	TA	1	No	Yes	TGGACCACGACAAGAAAG	CTGGAGAAGGCAATAAGC
1	13713748	T	TC	1	No	Yes	TCAGGCATAGGTACATTCTG	GTGGTTGCATGAGGTTTT
1	20208731	G	GA	1	Yes	Yes	CAGGGCTTTCTGGATTAGG	CATGCTCAGCTTGGGTCA
1	71939060	G	GT	1	Yes	Yes	TCTGTCGCCTGTGAAATA	GTGCATCGTAACGAAAAG
23	4343133	T	TA	1	No	Yes	TGGGTTAAAGCCCTCAT	CTGCTGCTAAGAAAGTGG
9	5933372	C	CA	1	Yes	Yes	TCCAAATGGCAATCGTAAC	TGTGGTATTTTGACTCCTTG
Z	50138399	G	GA	1	Yes	Yes	GAGCCACAATAGCTGAGATG	TAACCCAAGAAGAAACTGC
1	26517134	CAG	C	2	No	No	CCATCCTTCACGGGTTTA	GGTCGGGTTTGAGTTCCT
1	190359618	TTG	T	2	No	Yes	AGATTTCAGTTTTCGCCC	TTTCCCTATCCATCCTTG
1	191729580	GGA	G	2	No	Yes	CGTCCTGTCTAAGCATCC	CACTGGTCTGAGGTCTAATT
1	195271307	GCA	G	2	No	Yes	TGGAACGCTGCTTCTTTT	CGGTTGGTCGCATTACTC
3	104089454	GCA	G	2	No	Yes	CTACGATGGACACGGAGGT	ATGGCAGTGAAGTTATTGG
9	10913909	CAG	C	2	No	Yes	CTTCCCTGACATTTCTTT	ATGATCCTTCCAGCCACT
Z	81701791	CAA	C	2	Yes	Yes	ACAGCATCCAGAATAGCG	CCAAACAGGGAGAAGACA
1	15496058	A	AAC	2	No	No	TGGGTCCACATCTCTCCT	ATCAACCTCCTCATCAGC
1	172756859	C	CAG	2	No	Yes	TGGTCAGAGACGAGCAAT	CAACAAGAGCCTTCTAAACT
1	194253750	T	TAC	2	Yes	Yes	ATCGCCCCCCTAAGTAAA	GCAAATGCTGATGTAAGTTG
1	11177693	AAAT	A	3	No	Yes	GCCTACTGCCTTCTTTCG	TCGGTTCCCAGCATCACT
1	165257439	TGAG	T	3	Yes	No	ATCTCTGAGGGGTGGAAG	GTTACGAAGAGCAGCATTAT
1	3430664	A	AAAC	3	No	Yes	CACCAGCATACTTCCCTA	TATTCCCAGAACCTCAAA
1	78283677	A	AGCT	3	Yes	Yes	TAATGGAGAGGACCAGTAAA	TGTCTGGGTCTGAAGGAG
3	44760757	T	TAGC	3	Yes	Yes	GCAAACCACAAAACACCA	GACCAGGGCAATCTCAAT
8	6252586	C	CACA	3	Yes	Yes	GGGTCAATGAGAAAGTAAG	TATGGGAAAGTGATAGGG
1	17182291	CTTTG	C	4	Yes	Yes	CCAGATCCAATCAATCATG	TCTCTTCCAAAAAGCCAC
3	60778932	ATTAT	A	4	No	Yes	GTAAGCCTGGGTGAAGTT	GGGTAAGATGTCCTAGTAAAGT
21	658153	A	ATGTT	4	No	Yes	GCTCAAGGCAGATGTGTT	TCTTTAGTGGCTGGTTCA
5	26285844	A	ATTAC	4	No	Yes	TTGTTGATTTCCCAGGAT	GCTGTAAGGCAGGTTGTT
1	1734300	GGGAAA	G	5	No	Yes	CCTATCATACCCTGGAAA	AGAAATATGCTTGGTGGT
11	15397360	ACTTTCT	A	6	Yes	Yes	CTCAGGACAAAGTAGGCA	CAGGGGTAGGAGAAGATG
15	11161512	A	AGGCGGC	6	No	Yes	ATTTGTGCTGCTTGGTTG	TCTGATGATGAGGCTGTGG
2	143045843	GTAACCAT	G	7	No	Yes	ACATTGTCCTAGTCCTTTGT	CTGTCCTTCTTCTCTCTCATA
1	34794093	A	AATTTGTCC	8	Yes	Yes	TGACAAATGCTCCAAGGC	CATCCCATAAAAACACGG
13	17597040	G	GCCCTCAAA	8	No	Yes	TCTACATCTTATCAACAGCG	TAGCCAAACAGCCTTAGT
25	977744	C	CATTCTATG	8	Yes	Yes	ATTTTCAGTTGAGGGAGG	CAGGACATCTGTTTTAGCC
26	2322895	TCTGTTGCAGC	T	10	No	No	CTATTTGGCTAAAGGGAAG	CTGTGGGTGCTTATTGTG
8	14806472	AAGCCTGCCGC	A	10	No	Yes	TTCCAGCAGCAAATCTCC	AAATGCCCTAACAAAGCG
1	164815690	T	TTGAGGAAAAC	10	No	Yes	CAGACAGACAAGACACAGGC	TACAGGGGAGGGAAGCAT
Z	46874095	CCTCCTCCTAGCATTCA	C	16	No	Yes	AGGGAAGGAAGGGAGATT	GCTTTGTCATGTGGCTTT
4	22462492	G	GTCATATATTTCCAACCTC	18	No	Yes	GTAGCCTCTAAAGCACAG	CAAGCCATACAATAACAAC
1	137894144	TCACCTGAATTATTAATACAATTTAGC	T	26	No	Yes	ATTGTTGGATATGGTGGTT	TAGCTGGAATACTGCTTGTT
2	76454439	ACAGAGCTGAGTCTTTTGTTTCAGACAGCATG	A	31	No	Yes	ACAGGGTGATAAAATGCTT	TGGATTGATACAGTTGCTT
* Whether this INDEL is a short tandem repeat
