# Supplementary material for: Genome-Wide Characterization of Insertion and Deletion Variation in Chicken Using Next Generation Sequencing
Source: PLoS One. 2014 Aug 18;9(8):e104652. doi: 10.1371/journal.pone.0104652 (PMC4136736; doi:10.1371/journal.pone.0104652)
Supplement: Table S3 — Summary of validated SNPs. (XLSX) [file pone.0104652.s004.xlsx]

## Sheet: Sheet1
Table S3 Summary of validated SNPs
Chromosome	Position	Reference allele	Alternative allele	Confirmed?	Forward Primer	Backware Primer
1	56796	C	T	Y	CTATTTGCGGAGTGATGA	CTCTGAACGAGGAGGTTT
16	64082	G	A	Y	CCACATCCCAACCCACTCCT	ATCCTCGACGAAGCCACCAG
Z	106766	C	T	Y	CATCCTCCAGCAGCGTT	ATTGGCACAAATCGTCT
16	116921	G	A	Y	TGCGATAGTGGATGAGTT	GCTAGTGTCCCTGATAAA
2	135073	T	C	N	GGTTTACGGGAACTTTGT	CGTGTAGAACTTGTGGGT
21	163724	G	A	Y	CTTTGTCCCCGACTTGTG	GCCTCGCTTTGTATCTGA
3	387143	A	C	Y	TTCTTGCTTTTCCTGTTGTG	CATCGTTTCCTACCATTTCA
21	831938	C	T	Y	CAAATGAAGAACGAGGTC	AAGTGTTTCCCGTGTATG
14	1140653	G	A	Y	TGCTTTATGGGTCTGGTC	GTTATCCGCACTGACGAG
2	1764655	G	A	Y	GCCCTGAGGTATTGTAGC	GGAAGAGTCCTGCCATTT
5	1768164	T	C	Y	ATTTACCAGCCCTTTGAG	GTCTTGGGATTAAGCACC
1	1777971	G	A	Y	AAGCGAACTGTATGAGGG	TTGTGCTGGAGGTGAATG
14	1822674	G	C	Y	ATTACCCCCCAGCAAAAG	AGTGGCGGTGTTATCACG
8	2384821	C	A	Y	TGCTGAGGAGGCTGTTAG	CAGGGTGGCTATACAATG
6	2473884	C	T	Y	CCATTGCTTTCCTCTTAC	ACTGCCTGTAGTCCTGAA
9	2894832	G	A	Y	CGATTTCCTTTTCCCCAGTT	AGTGCTCCTTTCCCCGTCA
24	2967578	C	T	Y	TTTGGCAAGCGACACGAG	CTGGGATTTCATAGGTTTAGTAGAG
10	3068788	T	C	Y	TTCTCTCCTCCCATCTGT	CCATCTGAATTAAGCGTC
22	3208875	G	A	Y	ATTCATGTGATCGGAGTC	CTGCTTGACAAAGTGGTA
13	3339472	A	T	Y	AATAGCCAGACAGGAAGA	AAATGAGCAGAGCACACT
12	3378495	G	A	Y	GGACTTTGGACATCTTCC	GAGCGTTAGTTGCTTTGA
3	4566992	T	C	Y	GAAAGGTTGAGTATGGTG	CTGTAAGGGAGAAGAGTT
21	5354154	C	T	N	TCTTGTCCCAGGAACTCT	CCGATAAAAGGCTCTTCA
19	6106827	C	T	Y	CAGTGTCCTCCTCTATGC	GACCGTTTCAGATTTTCC
11	8225284	C	G	Y	TATGTGAACTGGCTTTGC	CATCCACCTCATTCTTAG
7	10491571	C	T	Y	GCCTACTAAACCACATGC	AGGGGAGACCTTATCACT
15	11330110	C	T	Y	TGTGGTGGGAAGGCTCAT	CAGGCAGATTCAAGTGGC
9	11885472	A	G	Y	TTGTCTTAGAAACCCATCAG	CCTGCAAATCATAACCATG
8	20811638	G	A	Y	AGGGTATCTCAGCAACAA	ACAGTAGCAGAGCCAAAT
6	21650223	G	A	N	TGGAGGGTGAGGAAATCT	TGCTACAATAGGGCAGAA
9	22962858	T	C	Y	GGGAGAAGCCCTAAGACA	GGAGCAAATGCGACAGAG
7	30676515	A	C	Y	GGTCAAGCAGATAGTAAGC	TGTCAGAGCCAGAAGATG
5	30948511	G	T	Y	TGCTGTATCCAAAGCCACT	TCCAAAACCCAGGTCAAA
Z	44796989	A	T	N	GATGTTTGTCATACCTTGCC	CACTGCCTTTTCTGTCCT
4	45965388	T	C	Y	TGAGGACTGCTTGAAACG	GCCAGGATAAAATGGAAACT
1	47746246	T	C	Y	AGACATAAATGCCTCCCG	CAAAAACAAGCCTTTCACTC
5	48565804	T	A	N	TGCCTGTCAGAGTCAATA	GTTTCTCATCATTCCACC
2	58056243	T	C	Y	GAGAAGTCCTGTTTTGCTA	CGATCCAGTCTATTCCAT
Z	62831298	A	C	Y	GGCTTCCTCTTTATTTCTC	CATAACTGGCGTTTCATC
1	66995677	C	G	Y	GTAAGGGTGATAGGAGGA	GAGCAAAGAGTATTGAGGTA
1	91678079	C	G	Y	CCTTTTGTCTATGAACCAG	TCTACAACCATCCCCTTT
3	96936517	C	T	Y	AACAGCAGGAGACAGAGC	AAAGAACTTGCCCACATC
2	102143761	C	A	Y	TTGATTGCTACAGCTTGC	CATTCACCAAAACTCACTG
1	102410239	C	G	Y	ATAACAGAAGGAGCAGTG	CTCAGGATGTATGGAAAG
2	117792397	C	T	Y	ACAGACCTACCAGGAGCA	CTTGTGGAGACCAAACAG
1	135472433	G	A	Y	AACACTGAAGTTGCTCTG	TTCTCCTCTATTGGTCCT
2	138888172	C	T	Y	GAAGCAGTGGGAGGAGTGA	TTGCCAGAGGAGATTTAGATTG
1	172897628	A	G	Y	TAGAGGCACTGTCCAACT	TACCCGTAATGACCAAAG
1	187074979	A	C	Y	ACACCCTCTTCAGCCACT	CATACAGACCTGCTCCCT
