# Supplementary material for: Genome-Wide Characterization of Insertion and Deletion Variation in Chicken Using Next Generation Sequencing
Source: PLoS One. 2014 Aug 18;9(8):e104652. doi: 10.1371/journal.pone.0104652 (PMC4136736; doi:10.1371/journal.pone.0104652)
Supplement: Table S4 — Coding INDELs in each chromosome. (XLSX) [file pone.0104652.s005.xlsx]

## Sheet: Coding INDELs
Table S4 Coding INDELs in each chromosome
Chromosome	Position	Reference allele	Alternative allele	Type	Ensembl gene ID	Gene symbol
1	410661	G	GC	Frameshift insertion	ENSGALG00000026110	SHANK3
1	410845	GC	G	Frameshift deletion	ENSGALG00000026110	SHANK3
1	419167	TGGA	T	NonFrameshift deletion	ENSGALG00000026110	SHANK3
1	588549	GGAT	G	NonFrameshift deletion	ENSGALG00000025883
1	588689	GGAC	G	NonFrameshift deletion	ENSGALG00000025883
1	589119	GC	G	Frameshift deletion	ENSGALG00000025883
1	883417	G	GGA	Frameshift insertion	ENSGALG00000027499
1	883460	AAGG	A	NonFrameshift deletion	ENSGALG00000027499
1	883557	TGCATGGATTTGGGGA	T	NonFrameshift deletion	ENSGALG00000027499
1	1006115	TG	T	Frameshift deletion	ENSGALG00000008168	ANKRD16
1	1033447	CCTT	C	NonFrameshift deletion	ENSGALG00000008171	FAM208B
1	1034742	TTCTCTC	T	NonFrameshift deletion	ENSGALG00000008171	FAM208B
1	1035662	AG	A	Frameshift deletion	ENSGALG00000008171	FAM208B
1	1037261	ATGC	A	NonFrameshift deletion	ENSGALG00000008171	FAM208B
1	5715317	G	GA	Frameshift insertion	ENSGALG00000006713	CELF2
1	6200751	A	AAGGTAAGTGTTAG	Frameshift insertion	ENSGALG00000014038	CDC123
1	6811859	G	GA	Frameshift insertion	ENSGALG00000006656	FRMD4A
1	7330082	TGTC	T	NonFrameshift deletion	ENSGALG00000013926	DCLRE1C
1	7330110	ATCG	A	NonFrameshift deletion	ENSGALG00000013926	DCLRE1C
1	9700356	T	TACA	Nonframeshift insertion	ENSGALG00000008499	PCLO
1	9742870	G	GA	Frameshift insertion	ENSGALG00000008499	PCLO
1	12183352	C	CCAG	Nonframeshift insertion	ENSGALG00000008353	MAGI2
1	12756905	A	ACCG	Nonframeshift insertion	ENSGALG00000008285	NAPEPLD
1	14734506	ATGT	A	NonFrameshift deletion	ENSGALG00000007917	LAMB4
1	14737801	T	TACTTA	stopgain SNV	ENSGALG00000007917	LAMB4
1	15094015	A	AGTGGTCT	Frameshift insertion	ENSGALG00000007142	ABCD2
1	15204832	T	TGGGTCA	Nonframeshift insertion	ENSGALG00000007098	KIF21A
1	15492114	G	GT	Frameshift insertion	ENSGALG00000027347	ALG10
1	18627790	TGAA	T	NonFrameshift deletion	ENSGALG00000008547	ZBED4
1	19920940	C	CA	Frameshift insertion	ENSGALG00000008570	MOV10L1
1	20096215	T	TCTC	Nonframeshift insertion	ENSGALG00000008657	TUBGCP6
1	20096550	C	CT	Frameshift insertion	ENSGALG00000008657	TUBGCP6
1	20116583	CATGAT	C,CAT	Frameshift deletion	ENSGALG00000008641	HDAC10
1	20121766	C	CT	Frameshift insertion	ENSGALG00000008641	HDAC10
1	22073200	AT	A	stopgain SNV	ENSGALG00000008814	ASB15
1	22218979	T	TA	Frameshift insertion	ENSGALG00000008874	SLC13A1
1	23137802	G	GCTC	Nonframeshift insertion	ENSGALG00000009002	CPED1
1	24076262	CAGG	C	NonFrameshift deletion	ENSGALG00000009104
1	29935366	G	GAATGT	Frameshift insertion	ENSGALG00000009572	ADAMTS20
1	30484045	T	TCTC	Nonframeshift insertion	ENSGALG00000009604	DBX2
1	30816802	GCAT	GCATCAT,G	Nonframeshift insertion	ENSGALG00000028849	SCAF11
1	30932182	A	AAG	Frameshift insertion	ENSGALG00000008497	SLC38A2
1	36568003	GAAA	G,GA,GAA	NonFrameshift deletion	ENSGALG00000026925
1	36568011	AAG	A	Frameshift deletion	ENSGALG00000026925
1	36568098	GA	G	Frameshift deletion	ENSGALG00000026925
1	36568124	AAAG	A	NonFrameshift deletion	ENSGALG00000026925
1	39755060	TGTTGTA	T	NonFrameshift deletion	ENSGALG00000010342	OTOGL
1	41640227	TGAAAGA	T	NonFrameshift deletion	ENSGALG00000011002	LRRIQ1
1	44701367	A	AAAG	Nonframeshift insertion	ENSGALG00000011285
1	44962969	TTTGAGGTCAGCATTA	T	NonFrameshift deletion	ENSGALG00000011309	PLXNC1
1	45113678	CGGAGGA	C	NonFrameshift deletion	ENSGALG00000011323	SNAPC3
1	45580851	TCCGACA	T	NonFrameshift deletion	ENSGALG00000011429	LTA4H
1	46395406	GCAGTACTT	G	Frameshift deletion	ENSGALG00000019331
1	47997060	AG	A	Frameshift deletion	ENSGALG00000027249
1	47998351	GC	G	Frameshift deletion	ENSGALG00000027249
1	49208608	G	GCAA	Nonframeshift insertion	ENSGALG00000011878	TCF20
1	49208611	A	ACAACAG	Nonframeshift insertion	ENSGALG00000011878	TCF20
1	49293549	T	TG	Frameshift insertion	ENSGALG00000011908	WBP2NL
1	49306390	G	GT	Frameshift insertion	ENSGALG00000011913	SEP-03
1	49367579	AC	A	Frameshift deletion	ENSGALG00000011916	SREBF2
1	49396267	TA	T	Frameshift deletion	ENSGALG00000011919	MEI1
1	49603190	A	AGAG	Nonframeshift insertion	ENSGALG00000011966	RANGAP1
1	49603220	AGAG	A	NonFrameshift deletion	ENSGALG00000011966	RANGAP1
1	49603223	G	GGAA	Nonframeshift insertion	ENSGALG00000011966	RANGAP1
1	49603232	A	AGAG	Nonframeshift insertion	ENSGALG00000011966	RANGAP1
1	49911582	TCACCCTGCA	T	NonFrameshift deletion	ENSGALG00000012024	MKL1
1	50450112	AAAG	A	NonFrameshift deletion	ENSGALG00000012132	RPS19BP1
1	50660205	CA	C	Frameshift deletion	ENSGALG00000012204
1	50674537	GGAGAGAT	G	Frameshift deletion	ENSGALG00000012217
1	50682437	C	CA	Frameshift insertion	ENSGALG00000012215	GTPBP1
1	50703892	CT	C	Frameshift deletion	ENSGALG00000019316	TOMM22
1	50794779	C	CT	Frameshift insertion	ENSGALG00000019315	CSNK1E
1	51065730	C	CG	Frameshift insertion	ENSGALG00000026968	CDC42EP1
1	51065731	G	GA	Frameshift insertion	ENSGALG00000026968	CDC42EP1
1	53202780	TTTC	T	NonFrameshift deletion	ENSGALG00000012569	FBXO7
1	53411481	G	GGAAT	Frameshift insertion	ENSGALG00000012635	BTBD11
1	53748401	GTT	GTTT,G	Frameshift insertion	ENSGALG00000012647	RFX4
1	55523483	CTA	C	Frameshift deletion	ENSGALG00000012756	C1H12ORF48
1	55523961	GCTT	G	NonFrameshift deletion	ENSGALG00000012757	PMCH
1	55700557	C	CTAAAGA	Nonframeshift insertion	ENSGALG00000012763	GNPTAB
1	57171740	GTCC	G	NonFrameshift deletion	ENSGALG00000027171
1	57477648	G	GAAC	Nonframeshift insertion	ENSGALG00000012875	WEE2
1	57805048	AC	A	Frameshift deletion	ENSGALG00000019293
1	58288405	CT	C	Frameshift deletion	ENSGALG00000028359
1	58288451	TTTTCCTTTCTTTC	T	Frameshift deletion	ENSGALG00000028359
1	58288472	T	TTTTC	Frameshift insertion	ENSGALG00000028359
1	58304867	T	TATTTA	stopgain SNV	ENSGALG00000028359
1	58391454	TA	T	Frameshift deletion	ENSGALG00000026497	MTPN
1	59454525	A	ATGAGTCTCTTTTTGAGCT	Nonframeshift insertion	ENSGALG00000012936	C12ORF35
1	59454530	T	TTTGAGCTTGATC	Nonframeshift insertion	ENSGALG00000012936	C12ORF35
1	59454675	CTCT	C	NonFrameshift deletion	ENSGALG00000012936	C12ORF35
1	60051503	GCTCT	G	Frameshift deletion	ENSGALG00000027125
1	60059596	ATGG	A	NonFrameshift deletion	ENSGALG00000012958	ZSCAN2
1	61121851	CAT	C	Frameshift deletion	ENSGALG00000013008	CHUNK-1
1	61122478	ATACT	A	Frameshift deletion	ENSGALG00000013008	CHUNK-1
1	61910256	T	TTCC	Nonframeshift insertion	ENSGALG00000013034	CECR2
1	62554507	AAAG	A	NonFrameshift deletion	ENSGALG00000013071	CALD1
1	65390631	CT	C	Frameshift deletion	ENSGALG00000013164
1	65460941	CACA	C	NonFrameshift deletion	ENSGALG00000013173	PYROXD1
1	66508805	AC	A	Frameshift deletion	ENSGALG00000029075
1	66509646	CGT	C	Frameshift deletion	ENSGALG00000029075
1	66509653	CGGGGCAGTGTCATCTCCAGCATCATCCACT	C	NonFrameshift deletion	ENSGALG00000029075
1	66509790	CTGT	C	NonFrameshift deletion	ENSGALG00000029075
1	66511457	CTCT	C	NonFrameshift deletion	ENSGALG00000029075
1	66980931	AAAC	A	NonFrameshift deletion	ENSGALG00000013226
1	66991736	TC	T	Frameshift deletion	ENSGALG00000013229	CMAS
1	71475154	C	CA	Frameshift insertion	ENSGALG00000014240	PKDREJ
1	71526521	C	CA	Frameshift insertion	ENSGALG00000009702
1	71815825	CAAG	C	NonFrameshift deletion	ENSGALG00000011544	BCL2L14
1	71863844	T	TA	Frameshift insertion	ENSGALG00000011558	LRP6
1	73182478	GT	G	Frameshift deletion	ENSGALG00000017290	RAD51AP1
1	74315719	T	TA	Frameshift insertion	ENSGALG00000017271	ANO2
1	75693182	A	ATATCCT	Nonframeshift insertion	ENSGALG00000022964
1	75789833	C	CT	Frameshift insertion	ENSGALG00000022962
1	75833456	TAGCGTTTG	T	Frameshift deletion	ENSGALG00000011930
1	76424728	GGAT	G	NonFrameshift deletion	ENSGALG00000014439	NCAPD2
1	76464735	CG	C	Frameshift deletion	ENSGALG00000014445	NOP2
1	76539108	AGGTAGGAAGGGCT	A	Frameshift deletion	ENSGALG00000014456	ACRBP
1	77049103	C	CAG	Frameshift insertion	ENSGALG00000014689	FAM131B
1	77049126	G	GA	Frameshift insertion	ENSGALG00000014689	FAM131B
1	77640761	A	AAATG	Frameshift insertion	ENSGALG00000027215
1	77713470	CGACTTT	C	NonFrameshift deletion	ENSGALG00000025752
1	77713519	G	GT	Frameshift insertion	ENSGALG00000025752
1	77825289	A	AT	Frameshift insertion	ENSGALG00000018512	YBX3
1	77830111	ATGT	A	NonFrameshift deletion	ENSGALG00000018512	YBX3
1	77904150	CT	C	Frameshift deletion	ENSGALG00000027302	TMEM52B
1	78473329	C	CAGA	Nonframeshift insertion	ENSGALG00000014779	SPAG17
1	78688770	T	TA	Frameshift insertion	ENSGALG00000014808	KIAA2018
1	78823576	GT	G	Frameshift deletion	ENSGALG00000014822	CTC1
1	78892958	AGAC	A	NonFrameshift deletion	ENSGALG00000014924	POLQ
1	79112770	CG	C	Frameshift deletion	ENSGALG00000014941	STXBP5L
1	82347200	TCAG	T	NonFrameshift deletion	ENSGALG00000015094	ZBTB20
1	82448099	CCAACCT	C	NonFrameshift deletion	ENSGALG00000015121	KIAA1407
1	82784375	ATCT	A	NonFrameshift deletion	ENSGALG00000027489
1	82810665	T	TGCCGGGGCCGC	Frameshift insertion	ENSGALG00000015190	GTPBP8
1	83028108	TG	T	Frameshift deletion	ENSGALG00000015207	F5
1	83028109	G	GT	Frameshift insertion	ENSGALG00000015207	F5
1	83029531	AG	A	Frameshift deletion	ENSGALG00000015207	F5
1	83031051	G	GA	Frameshift insertion	ENSGALG00000015207	F5
1	83312815	G	GT	Frameshift insertion	ENSGALG00000019229	DPT
1	83528104	C	CTG	Frameshift insertion	ENSGALG00000028527
1	83528377	T	TGAAG	Frameshift insertion	ENSGALG00000028527
1	84262941	T	TA	Frameshift insertion	ENSGALG00000015275	NIT2
1	84760494	TATC	T	NonFrameshift deletion	ENSGALG00000015342	CEP97
1	84763533	A	AAGC	Nonframeshift insertion	ENSGALG00000015342	CEP97
1	87804306	AT	A	Frameshift deletion	ENSGALG00000015375	PLCXD2
1	87879194	G	GCAT	Nonframeshift insertion	ENSGALG00000015377	PHLDB2
1	87879196	A	ATCT	Nonframeshift insertion	ENSGALG00000015377	PHLDB2
1	87937494	TGGC	TGGCGGCGGC,T	Nonframeshift insertion	ENSGALG00000015378	ABHD10
1	90653999	G	GA	Frameshift insertion	ENSGALG00000015429
1	90708984	CG	C	Frameshift deletion	ENSGALG00000015420	MINA
1	90847396	ACT	A	Frameshift deletion	ENSGALG00000015435	DCAF6
1	90892730	G	GT	Frameshift insertion	ENSGALG00000015438	MPZL1
1	90914680	TCTC	T	NonFrameshift deletion	ENSGALG00000015440	RCSD1
1	91163296	C	CCTTGGTGACACT	Nonframeshift insertion	ENSGALG00000015453	DUSP27
1	91431294	C	CT	Frameshift insertion	ENSGALG00000015467	CD101
1	91547415	GCA	G	Frameshift deletion	ENSGALG00000015469	IGSF3
1	91573778	T	TG	Frameshift insertion	ENSGALG00000015469	IGSF3
1	91573809	C	CA	Frameshift insertion	ENSGALG00000015469	IGSF3
1	91701131	CGCT	C,CGCTGCT	NonFrameshift deletion	ENSGALG00000027254
1	91877854	T	TCTC	Nonframeshift insertion	ENSGALG00000015492	PDZK1
1	97272224	C	CTG	Frameshift insertion	ENSGALG00000015654
1	98707890	C	CTGA	Nonframeshift insertion	ENSGALG00000028290	C1H21ORF91
1	104243778	T	TAAA	Nonframeshift insertion	ENSGALG00000015887	URB1
1	104243784	A	AAC,AAAC	Frameshift insertion	ENSGALG00000015887	URB1
1	104621882	G	GA	Frameshift insertion	ENSGALG00000015938	IFNAR2
1	104705870	ACCTTCC	A	NonFrameshift deletion	ENSGALG00000026710	DNAJC28
1	105263902	AT	A	Frameshift deletion	ENSGALG00000016012	KCNE1
1	106959347	CTTG	C	NonFrameshift deletion	ENSGALG00000016058	ERG
1	107377625	TTTC	T	NonFrameshift deletion	ENSGALG00000016125	LCA5L
1	107470040	TTAAGTCATA	T	NonFrameshift deletion	ENSGALG00000016132	IGSF5
1	107470288	GTTTTTTT	G	Frameshift deletion	ENSGALG00000016132	IGSF5
1	107470293	TTTTTG	T	Frameshift deletion	ENSGALG00000016132	IGSF5
1	107470294	TTTTG	T	Frameshift deletion	ENSGALG00000016132	IGSF5
1	108485552	TGGG	T	NonFrameshift deletion	ENSGALG00000016148	C2CD2
1	108751324	G	GC	Frameshift insertion	ENSGALG00000016169	TMPRSS3
1	108783148	A	ATCT	Nonframeshift insertion	ENSGALG00000016175	RSPH1
1	109373063	TAAG	T	NonFrameshift deletion	ENSGALG00000022808	RRP1B
1	109379437	AAAC	A	NonFrameshift deletion	ENSGALG00000022808	RRP1B
1	109643391	G	GGTGA	Frameshift insertion	ENSGALG00000022802	PWP2
1	109683329	A	AT	Frameshift insertion	ENSGALG00000016211
1	109714849	G	GA	Frameshift insertion	ENSGALG00000016212	LICOS
1	112125970	AATATATAT	A	Frameshift deletion	ENSGALG00000016251	TSPAN7
1	112919472	AGAG	A	NonFrameshift deletion	ENSGALG00000019164	CXORF30
1	113135746	C	CCT	Frameshift insertion	ENSGALG00000028184
1	118606560	T	TG	Frameshift insertion	ENSGALG00000019156
1	118606561	G	GA	Frameshift insertion	ENSGALG00000019156
1	118651657	TTCC	T	NonFrameshift deletion	ENSGALG00000016391	CNKSR2
1	122103486	GGTGA	G	Frameshift deletion	ENSGALG00000028703
1	122393909	ACCT	A	NonFrameshift deletion	ENSGALG00000016576	OFD1
1	122395075	T	TCTC	Nonframeshift insertion	ENSGALG00000016576	OFD1
1	127841601	AGCAT	A	Frameshift deletion	ENSGALG00000016648	ARSD
1	129829806	CT	C	Frameshift deletion	ENSGALG00000016738	NIPA1
1	131846776	GAAACAGAACTTT	G	Frameshift deletion	ENSGALG00000016757	TSGA10
1	131846925	CA	C	stopgain SNV	ENSGALG00000016757	TSGA10
1	132440619	C	CCCTGAGG	Frameshift insertion	ENSGALG00000016768	LONRF2
1	132721711	ACAG	A	NonFrameshift deletion	ENSGALG00000016774	NPAS2
1	133205498	T	TA	Frameshift insertion	ENSGALG00000016784
1	136838115	A	AT	Frameshift insertion	ENSGALG00000016829	LAMP1
1	137137885	G	GA	Frameshift insertion	ENSGALG00000016835	ATP11A
1	137226519	C	CT	stopgain SNV	ENSGALG00000016835	ATP11A
1	137226520	A	AGAGACTTG	Frameshift insertion	ENSGALG00000016835	ATP11A
1	137227756	CTATTCTCTCCTCA	C	Frameshift deletion	ENSGALG00000016835	ATP11A
1	139397022	GGC	G	Frameshift deletion	ENSGALG00000013985
1	139400915	TC	T	Frameshift deletion	ENSGALG00000013985
1	139474845	GAGA	G	NonFrameshift deletion	ENSGALG00000016854	LIG4
1	142016186	ATCC	A	NonFrameshift deletion	ENSGALG00000016860	ERCC5
1	144811484	C	CT	Frameshift insertion	ENSGALG00000025906	HS6ST3
1	145389312	GATA	G	NonFrameshift deletion	ENSGALG00000016896	ABCC4
1	145645994	CT	C	Frameshift deletion	ENSGALG00000022749
1	148641174	CCCGCCGCCGCGCCGCCCGCCG	C	NonFrameshift deletion	ENSGALG00000026361	SLITRK5
1	152707401	T	TCCCG	Frameshift insertion	ENSGALG00000016911	C13ORF7
1	154093331	CAG	C	Frameshift deletion	ENSGALG00000016920	LMO7
1	156670571	AGGAAGG	A	NonFrameshift deletion	ENSGALG00000028796
1	169707027	GAAC	G	NonFrameshift deletion	ENSGALG00000017025	CKAP2
1	170540551	T	TA	Frameshift insertion	ENSGALG00000017037	NHLRC3
1	173551917	GCAC	G	NonFrameshift deletion	ENSGALG00000017068	KL
1	173822514	AAGG	A	NonFrameshift deletion	ENSGALG00000017073	BRCA2
1	173841904	TTTAAAA	T	NonFrameshift deletion	ENSGALG00000017073	BRCA2
1	173857023	AT	A	Frameshift deletion	ENSGALG00000017073	BRCA2
1	175957122	TAGTAGA	T	NonFrameshift deletion	ENSGALG00000017105	RNF6
1	177853177	GT	G	Frameshift deletion	ENSGALG00000017128	SKA3
1	178066134	A	ACTG	Nonframeshift insertion	ENSGALG00000017134	IFT88
1	179144317	G	GGCT	Nonframeshift insertion	ENSGALG00000017155	C11ORF87
1	179358297	G	GTCA	Nonframeshift insertion	ENSGALG00000017156	DDX10
1	179607812	A	AT	Frameshift insertion	ENSGALG00000017164
1	179607813	TAA	T,TA	Frameshift deletion	ENSGALG00000017164
1	179678226	TGCCGCTCAGGCC	T	NonFrameshift deletion	ENSGALG00000017167	SLC35F2
1	181286184	TA	T	stoploss SNV	ENSGALG00000017179	PDGFD
1	184349052	A	AGAGT	Frameshift insertion	ENSGALG00000017199	MAML2
1	188226840	G	GA	Frameshift insertion	ENSGALG00000017247	PRCP
1	188226880	C	CT	Frameshift insertion	ENSGALG00000017247	PRCP
1	189474107	TC	T	Frameshift deletion	ENSGALG00000014070	CCDC89
1	189504201	G	GTTC	Nonframeshift insertion	ENSGALG00000014079	SYTL2
1	189591420	C	CT	Frameshift insertion	ENSGALG00000013256	PICALM
1	192050400	GGCTGGA	G	NonFrameshift deletion	ENSGALG00000019042	ALG8
1	192074692	GGCATAGA	G	Frameshift deletion	ENSGALG00000017267	THRSP
1	192074699	A	ATG	Frameshift insertion	ENSGALG00000017267	THRSP
1	192101992	TG	T	Frameshift deletion	ENSGALG00000000091	INTS4
1	192885921	GCT	G	Frameshift deletion	ENSGALG00000000830	C11orf30
1	193590706	ATCTG	A	Frameshift deletion	ENSGALG00000003422	TRIM3
1	193679835	A	ACAG	Nonframeshift insertion	ENSGALG00000026571	OR51Q1
1	193738514	C	CCT	Frameshift insertion	ENSGALG00000028873	OR51S1
1	193738652	CAT	C	Frameshift deletion	ENSGALG00000028873	OR51S1
1	193751393	AG	A	Frameshift deletion	ENSGALG00000029040
1	193800702	GCAC	G	NonFrameshift deletion	ENSGALG00000017351	STIM1
1	193800801	G	GCAC	Nonframeshift insertion	ENSGALG00000017351	STIM1
1	194557279	T	TC	Frameshift insertion	ENSGALG00000017324
1	194844780	GTCT	G	NonFrameshift deletion	ENSGALG00000017314	C2CD3
1	194921170	C	CG	Frameshift insertion	ENSGALG00000017311	P4HA3
1	194938674	GAGGTGTACC	G	NonFrameshift deletion	ENSGALG00000017310	XRRA1
1	195130254	AG	A	Frameshift deletion	ENSGALG00000022693	TPBGL
1	195131076	A	AG	Frameshift insertion	ENSGALG00000022693	TPBGL
10	48846	TG	T	Frameshift deletion	ENSGALG00000001269
10	92356	CTGA	C	NonFrameshift deletion	ENSGALG00000002574
10	440015	CAGGA	C	Frameshift deletion	ENSGALG00000027852
10	652847	AGCC	A	NonFrameshift deletion	ENSGALG00000002340	ZNF609
10	924582	C	CGCTGGGCTG	Nonframeshift insertion	ENSGALG00000002078	MYO9A
10	949415	G	GA	Frameshift insertion	ENSGALG00000002078	MYO9A
10	949437	G	GA	Frameshift insertion	ENSGALG00000002078	MYO9A
10	949508	G	GA	Frameshift insertion	ENSGALG00000002078	MYO9A
10	1102529	G	GA	Frameshift insertion	ENSGALG00000001981	PARP6
10	1933040	T	TG	Frameshift insertion	ENSGALG00000028859
10	1933175	AT	A	Frameshift deletion	ENSGALG00000028859
10	1934694	T	TCCCCCAACTGAGCAC	Nonframeshift insertion	ENSGALG00000001318	CSK
10	1987111	GCGC	G	NonFrameshift deletion	ENSGALG00000001376	ARID3B
10	2720139	ACAG	A	NonFrameshift deletion	ENSGALG00000002883	SCAPER
10	2872858	AT	A	Frameshift deletion	ENSGALG00000002925	ETFA
10	3243071	TC	T	Frameshift deletion	ENSGALG00000003251	DNAJA4
10	3984049	AAAG	A	NonFrameshift deletion	ENSGALG00000003705	VPS13C
10	5022122	C	CAGCCCG	Nonframeshift insertion	ENSGALG00000003802	OTUD7A
10	5235195	T	TAAGTA	Frameshift insertion	ENSGALG00000003883	MTMR10
10	5286513	C	CCACCACCAG	Nonframeshift insertion	ENSGALG00000003897	FAN1
10	6364617	A	ACC	Frameshift insertion	ENSGALG00000025917
10	6748378	A	ACTT	Nonframeshift insertion	ENSGALG00000004283
10	7094687	G	GGT	Frameshift insertion	ENSGALG00000014375
10	7095008	G	GGAT	Nonframeshift insertion	ENSGALG00000014375
10	7128049	TA	T	Frameshift deletion	ENSGALG00000014375
10	7256672	T	TA	Frameshift insertion	ENSGALG00000000725	RFX7
10	7434824	C	CT	Frameshift insertion	ENSGALG00000004369	PYGO1
10	7452009	TA	T	NonFrameshift deletion	ENSGALG00000004387	DYX1C1
10	7474159	TC	T	Frameshift deletion	ENSGALG00000004421	PIGB
10	7758327	G	GT	Frameshift insertion	ENSGALG00000004527	UNC13C
10	8174215	T	TTC	Frameshift insertion	ENSGALG00000021321	GGA.15630
10	8305840	G	GA	Frameshift insertion	ENSGALG00000004624	MYO5A
10	8356691	G	GA	Frameshift insertion	ENSGALG00000004641	MYO5C
10	8636917	C	CT	Frameshift insertion	ENSGALG00000004776	AP4E1
10	8789116	G	GA	Frameshift insertion	ENSGALG00000004805	DMXL2
10	8795964	G	GA	Frameshift insertion	ENSGALG00000004805	DMXL2
10	8796568	T	TAA	Frameshift insertion	ENSGALG00000004805	DMXL2
10	8796627	C	CA	Frameshift insertion	ENSGALG00000004805	DMXL2
10	9416184	G	GA	Frameshift insertion	ENSGALG00000004844	SEMA6D
10	10694801	TCCCCGCCGCGG	T	Frameshift deletion	ENSGALG00000026607	C15orf40
10	10970950	A	AGCGGCG,AGCGGCGGCG	Nonframeshift insertion	ENSGALG00000006083	LMNA
10	11575778	TG	T	Frameshift deletion	ENSGALG00000006376	TMC3
10	11576071	G	GC	Frameshift insertion	ENSGALG00000006376	TMC3
10	12171058	C	CCT	Frameshift insertion	ENSGALG00000021157
10	12328688	TGGA	T	NonFrameshift deletion	ENSGALG00000006611	KIF7
10	12454985	ATCC	A	NonFrameshift deletion	ENSGALG00000006658	FANCI
10	13323866	TTGGGAGAGGACATGGAGAAAA	T	NonFrameshift deletion	ENSGALG00000006819	AGBL1
10	14116320	T	TA	Frameshift insertion	ENSGALG00000026782
10	14116363	TAGG	T	NonFrameshift deletion	ENSGALG00000026782
10	14116518	G	GC	Frameshift insertion	ENSGALG00000026782
10	16191296	C	CT	Frameshift insertion	ENSGALG00000007039	IGF1R
10	16489297	A	AG	Frameshift insertion	ENSGALG00000007107
10	16489358	C	CA	Frameshift insertion	ENSGALG00000007107
10	16637598	G	GT	Frameshift insertion	ENSGALG00000007069	ADAMTS17
10	16641535	C	CT	Frameshift insertion	ENSGALG00000007069	ADAMTS17
10	16921310	TCA	T	Frameshift deletion	ENSGALG00000021874
10	17183650	TATTTAAC	T	Frameshift deletion	ENSGALG00000023340
10	18420583	AGAGAT	A	NonFrameshift deletion	ENSGALG00000007909	IQCH
10	18771401	GT	G	Frameshift deletion	ENSGALG00000008063	NOX5
10	19699744	AAAC	A	NonFrameshift deletion	ENSGALG00000008425	MAP1A
11	288278	TGAA	T	NonFrameshift deletion	ENSGALG00000000804	SLC7A6OS
11	461689	A	AGAG	Nonframeshift insertion	ENSGALG00000001011	CNGB1
11	483391	T	TC	Frameshift insertion	ENSGALG00000001020	KIFC3
11	572056	CTTG	C	NonFrameshift deletion	ENSGALG00000001184	COQ9
11	576284	GA	G	Frameshift deletion	ENSGALG00000001194	CIAPIN1
11	615313	A	AAT	Frameshift insertion	ENSGALG00000001220	HERPUD1
11	615314	G	GTGT	Nonframeshift insertion	ENSGALG00000001220	HERPUD1
11	753143	GT	G	Frameshift deletion	ENSGALG00000025933	ARL2BP
11	989099	CAGT	C	NonFrameshift deletion	ENSGALG00000001722	E2F4
11	1135937	ACTCTT	A	Frameshift deletion	ENSGALG00000021442	RLTPR
11	1161355	GAC	G	Frameshift deletion	ENSGALG00000027276
11	1209250	A	ACTG	Nonframeshift insertion	ENSGALG00000002091	ZDHHC1
11	1291964	ACTT	A	NonFrameshift deletion	ENSGALG00000023898	PLEKHG4
11	1490507	T	TGACCTGCAGGAACCAAAGA	Frameshift insertion	ENSGALG00000002351	PNP
11	1968129	TG	T	Frameshift deletion	ENSGALG00000028291	BCAR1
11	2023616	GCCT	G	NonFrameshift deletion	ENSGALG00000002853	CFDP1
11	3662282	AT	A	Frameshift deletion	ENSGALG00000003588
11	4503057	C	CT	Frameshift insertion	ENSGALG00000003719	CHD9
11	4820588	C	CA	Frameshift insertion	ENSGALG00000003737	TOX3
11	5713303	GAAGAGCTC	G	Frameshift deletion	ENSGALG00000021260
11	6119112	A	AT	Frameshift insertion	ENSGALG00000003874	HEATR3
11	7364066	C	CA	Frameshift insertion	ENSGALG00000004444	SHCBP1
11	9238298	TGATACA	T	NonFrameshift deletion	ENSGALG00000004532	ZNF507
11	9410095	T	TGAATACCTTGAGGTGTTC	stopgain SNV	ENSGALG00000004704	TDRD12
11	9410332	G	GTTT,GT	Nonframeshift insertion	ENSGALG00000004704	TDRD12
11	9411083	T	TTA	Frameshift insertion	ENSGALG00000004704	TDRD12
11	10243866	GAT	G	Frameshift deletion	ENSGALG00000028965
11	11641521	G	GA	Frameshift insertion	ENSGALG00000005278	CDH11
11	11641562	G	GA	Frameshift insertion	ENSGALG00000005278	CDH11
11	13639327	A	AT	Frameshift insertion	ENSGALG00000005377	WWOX
11	14157338	C	CT	Frameshift insertion	ENSGALG00000005389
11	14840371	A	AT	Frameshift insertion	ENSGALG00000013494	CENPN
11	14846781	C	CA	Frameshift insertion	ENSGALG00000013486	ATMIN
11	15255479	A	AT	Frameshift insertion	ENSGALG00000005472	NAT
11	16397446	TGAA	T	NonFrameshift deletion	ENSGALG00000005692	CRISPLD2
11	16847160	A	AGG	Frameshift insertion	ENSGALG00000005724	MTHFSD
11	16847162	G	GA,GAA	Frameshift insertion	ENSGALG00000005724	MTHFSD
11	16861205	C	CG	Frameshift insertion	ENSGALG00000005728	FOXF1
11	17289359	C	CT	Frameshift insertion	ENSGALG00000022373
11	17381114	C	CTCT	Nonframeshift insertion	ENSGALG00000007860	KLHDC4
11	17802449	AAATCAAGAG	A	NonFrameshift deletion	ENSGALG00000026534	ZNF469
11	18229217	CTCTTT	C	Frameshift deletion	ENSGALG00000000516	FANCA
11	18382833	C	CAGCACCAGG	Nonframeshift insertion	ENSGALG00000000654	TMED6
11	18496903	CAGCGGGGAGAGG	C	NonFrameshift deletion	ENSGALG00000000699	WWP2
11	19241462	C	CT	Frameshift insertion	ENSGALG00000000875	PHLPP2
12	21575	TTTC	T	NonFrameshift deletion	ENSGALG00000014148	LIMS1
12	57223	AGT	A	Frameshift deletion	ENSGALG00000002590
12	674644	G	GTGGGATGCC	Nonframeshift insertion	ENSGALG00000001590	PBRM1
12	1498642	G	GGCACAACCTACA	Nonframeshift insertion	ENSGALG00000027033
12	1681302	TGCA	T	Frameshift deletion	ENSGALG00000028742
12	2491239	CATT	C	NonFrameshift deletion	ENSGALG00000002784	APEH
12	2586134	GCGCCGC	G	NonFrameshift deletion	ENSGALG00000003103	MST1R
12	3486237	C	CTG	Frameshift insertion	ENSGALG00000004753	GGA.38582
12	3498415	TATA	T	NonFrameshift deletion	ENSGALG00000004753	GGA.38582
12	4919505	CAAACACAGA	C	NonFrameshift deletion	ENSGALG00000004981	TSEN2
12	5064386	GCGT	G	NonFrameshift deletion	ENSGALG00000005020
12	5203464	TTCTG	T	Frameshift deletion	ENSGALG00000005026
12	6488039	T	TG	Frameshift insertion	ENSGALG00000005210	WNK2
12	6652749	C	CTTG	Nonframeshift insertion	ENSGALG00000025886	SUSD3
12	8380021	G	GGTT	Nonframeshift insertion	ENSGALG00000005450	CCDC66
12	8385337	CT	C	Frameshift deletion	ENSGALG00000005459	FAM208A
12	8597036	CCGAGGCG	C	Frameshift deletion	ENSGALG00000005527	APPL1
12	9286445	TGTGGGGTCCTCCAGCAAAACAGGAGGTCGGGA	T	Frameshift deletion	ENSGALG00000021866
12	10321221	AGTGCATG	A	Frameshift deletion	ENSGALG00000021862
12	10783400	CAG	C	Frameshift deletion	ENSGALG00000006357	XPC
12	10786540	T	TA	stopgain SNV	ENSGALG00000006357	XPC
12	10944138	CA	C	Frameshift deletion	ENSGALG00000006389
12	11445475	T	TC	Frameshift insertion	ENSGALG00000027739	CPNE9
12	13111016	A	AG	Frameshift insertion	ENSGALG00000007182	C3ORF14
12	13935303	A	AC	Frameshift insertion	ENSGALG00000024489
12	13935462	GT	G	Frameshift deletion	ENSGALG00000024489
12	15679468	C	CA	stopgain SNV	ENSGALG00000007741
12	16446567	ATTC	A	NonFrameshift deletion	ENSGALG00000007798	SHQ1
12	16478666	G	GACT	Nonframeshift insertion	ENSGALG00000007798	SHQ1
12	17250279	G	GT	Frameshift insertion	ENSGALG00000007911	CHL1
12	17735999	TGGA	T	NonFrameshift deletion	ENSGALG00000020781
12	19414661	C	CGCCGGG	Nonframeshift insertion	ENSGALG00000028009	VHL
13	1956812	C	CT	Frameshift insertion	ENSGALG00000027112
13	2054790	G	GCC	Frameshift insertion	ENSGALG00000002447	CTNNA1
13	2085470	TG	T	Frameshift deletion	ENSGALG00000024370
13	2549844	ACCTAC	A	Frameshift deletion	ENSGALG00000021494
13	2709257	A	AT	Frameshift insertion	ENSGALG00000002184	RANBP17
13	2722689	TAC	T	Frameshift deletion	ENSGALG00000002184	RANBP17
13	2739681	AGTGAC	A	Frameshift deletion	ENSGALG00000002184	RANBP17
13	2739685	A	ACAT	Nonframeshift insertion	ENSGALG00000002184	RANBP17
13	4100196	C	CTGA	Nonframeshift insertion	ENSGALG00000001874
13	4139961	GCTGCTCCAA	G	NonFrameshift deletion	ENSGALG00000001826	WWC1
13	7092350	AGGAAGTCAG	A	NonFrameshift deletion	ENSGALG00000001662	ATP10B
13	7211096	C	CA	Frameshift insertion	ENSGALG00000001455	CCNJL
13	7667463	C	CT	Frameshift insertion	ENSGALG00000027066
13	7730318	C	CG	Frameshift insertion	ENSGALG00000001246	PPARGC1B
13	7761243	AGTG	A	NonFrameshift deletion	ENSGALG00000024289
13	7933222	C	CT	Frameshift insertion	ENSGALG00000026318	SH3TC2
13	8451440	C	CT	Frameshift insertion	ENSGALG00000002863	ERGIC1
13	8510962	T	TGGC	Nonframeshift insertion	ENSGALG00000002882	BNIP1
13	8813429	G	GA	Frameshift insertion	ENSGALG00000026347
13	9399496	G	GA	Frameshift insertion	ENSGALG00000003177	BRD8
13	9436982	CCGCCG	C	Frameshift deletion	ENSGALG00000028356	LMAN2
13	9479067	C	CG	Frameshift insertion	ENSGALG00000026644	DBN1
13	9482386	T	TC	Frameshift insertion	ENSGALG00000026644	DBN1
13	9694073	A	AGAG	Nonframeshift insertion	ENSGALG00000003285	CDHR2
13	10642629	C	CGCT	Nonframeshift insertion	ENSGALG00000003744	ADAM19
13	11453039	T	TG	Frameshift insertion	ENSGALG00000026787	HAND1
13	11598344	TGAA	T	NonFrameshift deletion	ENSGALG00000004068	FAM114A2
13	11619933	T	TTTC	Nonframeshift insertion	ENSGALG00000004078
13	12336953	CTTTCTTTTCCTTTTCCT	C	Frameshift deletion	ENSGALG00000005535	TCOF1
13	12337034	TTTC	T	NonFrameshift deletion	ENSGALG00000005535	TCOF1
13	12337037	C	CTCT	Nonframeshift insertion	ENSGALG00000005535	TCOF1
13	12623239	GGGT	G	NonFrameshift deletion	ENSGALG00000005770	HMGXB3
13	12682538	AG	A	Frameshift deletion	ENSGALG00000005802	FLT4
13	12682539	GA	G	Frameshift deletion	ENSGALG00000005802	FLT4
13	12682563	G	GC	Frameshift insertion	ENSGALG00000005802	FLT4
13	12827842	CAG	C	Frameshift deletion	ENSGALG00000021275	LTC4S
13	12917406	G	GT	Frameshift insertion	ENSGALG00000005989	RUFY1
13	13148882	TACA	T	NonFrameshift deletion	ENSGALG00000006000	ADAMTS2
13	13308645	CAGT	C	NonFrameshift deletion	ENSGALG00000023930
13	13665178	GA	G	Frameshift deletion	ENSGALG00000006084	WNT8C
13	13711921	GTTCA	G	Frameshift deletion	ENSGALG00000006086	FAM13B
13	13716408	CT	C	Frameshift deletion	ENSGALG00000006086	FAM13B
13	13716446	TGGA	T	NonFrameshift deletion	ENSGALG00000006086	FAM13B
13	13832497	C	CT	Frameshift insertion	ENSGALG00000006226	KLHL3
13	13907965	TGTG	T	NonFrameshift deletion	ENSGALG00000006258	SPOCK1
13	14381781	G	GCAAT	Frameshift insertion	ENSGALG00000013270
13	14620074	AT	A	Frameshift deletion	ENSGALG00000006341	SLC25A48
13	14937386	AGGG	A	NonFrameshift deletion	ENSGALG00000006365	PITX1
13	15914325	T	TA	Frameshift insertion	ENSGALG00000017462	FNIP1
14	76742	G	GT	Frameshift insertion	ENSGALG00000002835	NTAN1
14	1002638	CAGA	C	NonFrameshift deletion	ENSGALG00000003440
14	1017141	TCCCGCC	T	NonFrameshift deletion	ENSGALG00000003458	CCZ1
14	1586141	CAAG	C	NonFrameshift deletion	ENSGALG00000003611
14	1587096	CTTGCAGAGGT	C	Frameshift deletion	ENSGALG00000003611
14	1592088	TC	T	Frameshift deletion	ENSGALG00000003615
14	2161653	T	TC	Frameshift insertion	ENSGALG00000003781	SUN1
14	2161838	T	TTA	Frameshift insertion	ENSGALG00000003781	SUN1
14	2292807	ATCTTCC	A	NonFrameshift deletion	ENSGALG00000004055	C7ORF50
14	5010780	C	CG	Frameshift insertion	ENSGALG00000004972	MYO15A
14	5023503	T	TC	Frameshift insertion	ENSGALG00000004972	MYO15A
14	5601276	T	TG	Frameshift insertion	ENSGALG00000024067
14	5964251	C	CAA	Frameshift insertion	ENSGALG00000005291
14	5980044	A	AG	Frameshift insertion	ENSGALG00000005308	CHTF18
14	5992155	T	TA	Frameshift insertion	ENSGALG00000021043
14	6644361	C	CG	Frameshift insertion	ENSGALG00000006014	PRKCB
14	6781774	GTT	G	Frameshift deletion	ENSGALG00000026178	RBBP6
14	7318230	TTTG	T	NonFrameshift deletion	ENSGALG00000006394	IL9R
14	7322109	T	TTTTA	Frameshift insertion	ENSGALG00000006394	IL9R
14	7407338	CTG	C	Frameshift deletion	ENSGALG00000006434	TSR3
14	7452814	G	GA	Frameshift insertion	ENSGALG00000006450	UNKL
14	7452831	G	GA	Frameshift insertion	ENSGALG00000006450	UNKL
14	7522686	T	TA	Frameshift insertion	ENSGALG00000006475	MARF1
14	7680260	T	TA	Frameshift insertion	ENSGALG00000006698	ABCC6
14	7695243	G	GA	Frameshift insertion	ENSGALG00000006698	ABCC6
14	8411325	GA	G	Frameshift deletion	ENSGALG00000020911	CLEC19A
14	8502828	TTTAAAAAGTTAACA	T	Frameshift deletion	ENSGALG00000006911	TMC5
14	8770255	CAGA	C	NonFrameshift deletion	ENSGALG00000007070	OTOA
14	10059004	G	GA	Frameshift insertion	ENSGALG00000007334	ABAT
14	11917562	G	GAAGGAC	Nonframeshift insertion	ENSGALG00000000687	KIAA0556
14	11968370	CACA	C	NonFrameshift deletion	ENSGALG00000007387	GTF3C1
14	12034637	CCTT	C	NonFrameshift deletion	ENSGALG00000028691	MPG
14	12319096	C	CGCA	Nonframeshift insertion	ENSGALG00000002051	DNASE1
14	12408474	C	CT	Frameshift insertion	ENSGALG00000028469
14	12444388	CCTT	C	NonFrameshift deletion	ENSGALG00000007644	SLX4
14	12449518	GTCT	G	NonFrameshift deletion	ENSGALG00000007644	SLX4
14	12470999	GA	G	Frameshift deletion	ENSGALG00000023695
14	12694690	TC	T	Frameshift deletion	ENSGALG00000007801	CORO7
14	12709699	G	GCGGCCC	Nonframeshift insertion	ENSGALG00000007807	VASN
14	12815832	T	TA	Frameshift insertion	ENSGALG00000013395	CLUAP1
14	12991955	T	TG	Frameshift insertion	ENSGALG00000002715	XPO6
14	13006825	T	TG	Frameshift insertion	ENSGALG00000002683	DECR2
14	13223201	C	CTCGGGT	Nonframeshift insertion	ENSGALG00000002276	EME2
14	13378294	GGTT	G	NonFrameshift deletion	ENSGALG00000002075	C16ORF89
14	13828402	GCAGA	G	Frameshift deletion	ENSGALG00000009297	TELO2
14	14286635	C	CCTACA	stopgain SNV	ENSGALG00000020725	VRK3
14	14365700	GAGA	G	NonFrameshift deletion	ENSGALG00000001772	MAPK8IP3
14	14390972	GC	G	Frameshift deletion	ENSGALG00000001827	GLYR1
15	1282606	G	GA	Frameshift insertion	ENSGALG00000002076	gga-mir-1306
15	1943184	C	CA	Frameshift insertion	ENSGALG00000023784
15	2590571	T	TGCTGCA	Nonframeshift insertion	ENSGALG00000002336	EP400NL
15	4789302	GCTC	G	NonFrameshift deletion	ENSGALG00000026610
15	4821913	G	GT	Frameshift insertion	ENSGALG00000003140
15	4822054	TCAGTTTCC	T	Frameshift deletion	ENSGALG00000003140
15	4936323	C	CCAT	Nonframeshift insertion	ENSGALG00000023682	GTF2H3
15	5061348	TTGTATCAGACAACACCCAAAGG	T	Frameshift deletion	ENSGALG00000003419	MPHOSPH9
15	5634260	C	CCAAAAA	Nonframeshift insertion	ENSGALG00000004324	SETD1B
15	5634270	A	AAAAAC	Frameshift insertion	ENSGALG00000004324	SETD1B
15	5749505	G	GA	Frameshift insertion	ENSGALG00000004397	MLXIP
15	6310096	G	GT	Frameshift insertion	ENSGALG00000014531	HECTD4
15	6613530	G	GA	Frameshift insertion	ENSGALG00000004970	SVOP
15	6632015	AG	A	Frameshift deletion	ENSGALG00000004983	USP30
15	6648510	TA	T	NonFrameshift deletion	ENSGALG00000021285	UNG
15	7129242	C	CG	Frameshift insertion	ENSGALG00000005577	SEZ6L
15	7863970	GGAA	G	NonFrameshift deletion	ENSGALG00000005865	GSC2
15	7951413	T	TAGC	Nonframeshift insertion	ENSGALG00000005941
15	8073607	AGGAGAGTTTTGTGTTAG	A	Frameshift deletion	ENSGALG00000006320
15	8254212	AG	A	Frameshift deletion	ENSGALG00000023353
15	8307964	ATTTT	ATT,A	Frameshift deletion	ENSGALG00000006430	MED15
15	9064759	AGGGGAGAGATGGAGT	A	NonFrameshift deletion	ENSGALG00000006950	LIMK2
15	9103569	T	TGAA	Nonframeshift insertion	ENSGALG00000006965	C12orf43
15	9185719	ACGC	A	NonFrameshift deletion	ENSGALG00000007072	ACADS
15	9334888	GTTC	G	NonFrameshift deletion	ENSGALG00000007227	MSI1
15	9350025	AG	A	Frameshift deletion	ENSGALG00000007227	MSI1
15	9679408	T	TC	Frameshift insertion	ENSGALG00000007376	CCDC60
15	10789340	TGAGGAG	T	NonFrameshift deletion	ENSGALG00000007778	PES1
15	10844375	T	TC	Frameshift insertion	ENSGALG00000007954
15	10904440	ACTT	A	NonFrameshift deletion	ENSGALG00000008037	HORMAD2
15	11121994	GTGGGGACTTGGCTTCCTCCTTCGC	G	NonFrameshift deletion	ENSGALG00000008085	NEFH
16	78545	GCGA	G	NonFrameshift deletion	ENSGALG00000000166	DMB2
16	110530	G	GAGAGTC	Nonframeshift insertion	ENSGALG00000000136	BLEC2
16	168488	CA	C	Frameshift deletion	ENSGALG00000000117	TRIM27.1
16	206507	A	AT	Frameshift insertion	ENSGALG00000028367
16	206521	G	GCCAA	Frameshift insertion	ENSGALG00000028367
16	306094	CTG	C	Frameshift deletion	ENSGALG00000013101	BG2
16_JH375196_random	7121	C	CT	Frameshift insertion	ENSGALG00000029093	YFV
16_JH375196_random	7123	T	TC	Frameshift insertion	ENSGALG00000029093	YFV
17	319788	G	GC	Frameshift insertion	ENSGALG00000009120
17	409218	A	ATCC	Nonframeshift insertion	ENSGALG00000009058	ENTPD2
17	461394	CCCAAGTGCTG	C	Frameshift deletion	ENSGALG00000026574	POUV
17	557995	GTGGTGA	G	NonFrameshift deletion	ENSGALG00000008995	MAMDC4
17	587172	TTCC	T	NonFrameshift deletion	ENSGALG00000008984	RABL6
17	1528099	CGCAGATCGCT	C	Frameshift deletion	ENSGALG00000008822
17	1603112	A	AAATGGGT	Frameshift insertion	ENSGALG00000008736	PNPLA7
17	1768009	G	GC	Frameshift insertion	ENSGALG00000008630	TPRN
17	1986249	TTG	T	Frameshift deletion	ENSGALG00000028111
17	1986251	G	GT	Frameshift insertion	ENSGALG00000028111
17	3247687	G	GA	Frameshift insertion	ENSGALG00000007038	ASTN2
17	4529655	A	AC	Frameshift insertion	ENSGALG00000006971	CDK5RAP2
17	4919986	AGCTGGGATC	A	NonFrameshift deletion	ENSGALG00000005036	SH2D3C
17	4946686	TGATGGC	T	NonFrameshift deletion	ENSGALG00000004986	CERCAM
17	5229279	GT	G	Frameshift deletion	ENSGALG00000004689	PKN3
17	5229943	C	CTTT,CTT	Nonframeshift insertion	ENSGALG00000004689	PKN3
17	5965412	G	GA	Frameshift insertion	ENSGALG00000003887	EXOSC2
17	6508460	ACTT	A	NonFrameshift deletion	ENSGALG00000003661	SETX
17	6592876	CCTGGAGGAAGG	C	Frameshift deletion	ENSGALG00000003534	DDX31
17	6630776	C	CA	stopgain SNV	ENSGALG00000003534	DDX31
17	6776736	G	GA	Frameshift insertion	ENSGALG00000003471	CEL
17	6844314	G	GCAC	Nonframeshift insertion	ENSGALG00000003320	CCDC180
17	6919616	A	ATC	Frameshift insertion	ENSGALG00000003028	ADAMTS13
17	6937666	CAGG	C	NonFrameshift deletion	ENSGALG00000002982	SLC2A6
17	7901292	TAA	T	Frameshift deletion	ENSGALG00000001910	SNAPC4
17	7960007	T	TG	Frameshift insertion	ENSGALG00000001797	GPSM1
17	8365147	ATCT	A	NonFrameshift deletion	ENSGALG00000001513	CENPF
17	8375212	A	AT	Frameshift insertion	ENSGALG00000001513	CENPF
17	8686957	AGG	A	Frameshift deletion	ENSGALG00000028737
17	8729315	C	CA	Frameshift insertion	ENSGALG00000001347	LHX6
18	590556	A	AT	Frameshift insertion	ENSGALG00000027177	MYH3
18	2220254	ACAAT	A	Frameshift deletion	ENSGALG00000001323
18	4105881	G	GT	Frameshift insertion	ENSGALG00000001734
18	4316664	C	CGCCT	Frameshift insertion	ENSGALG00000028271
18	4323237	GC	G	Frameshift deletion	ENSGALG00000028892
18	4323446	GC	G	Frameshift deletion	ENSGALG00000028892
18	4323942	CA	C	Frameshift deletion	ENSGALG00000028892
18	4983694	AGAT	A	NonFrameshift deletion	ENSGALG00000002889	gga-mir-6599
18	5070387	AG	A	Frameshift deletion	ENSGALG00000002985	UTP18
18	5070431	GCCAATCGGGAGAGGGGCGGGCA	G	Frameshift deletion	ENSGALG00000002985	UTP18
18	6001109	CCT	C	Frameshift deletion	ENSGALG00000003099	PCTP
18	6266638	CGGAGGA	C	NonFrameshift deletion	ENSGALG00000003158	COIL
18	6267416	ATCT	A	NonFrameshift deletion	ENSGALG00000003158	COIL
18	6825969	TAA	T,TA,TAAAA	Frameshift deletion	ENSGALG00000003515
18	7734571	GT	G	Frameshift deletion	ENSGALG00000003975	CEP112
18	7895533	G	GA	Frameshift insertion	ENSGALG00000004021	AXIN2
18	8081770	ACTT	A	NonFrameshift deletion	ENSGALG00000004162	SLC16A6
18	8162722	C	CG	Frameshift insertion	ENSGALG00000004183	FAM20A
18	9268420	AGCT	A	NonFrameshift deletion	ENSGALG00000026401	FAM104A
18	9279591	T	TG	Frameshift insertion	ENSGALG00000004441	CPSF4L
18	9279716	G	GCTGGGCCTA	Nonframeshift insertion	ENSGALG00000004441	CPSF4L
18	9401347	GC	G	Frameshift deletion	ENSGALG00000004502	KIF19
18	9421076	G	GCTGCGCCGGGGCA	Frameshift insertion	ENSGALG00000004505	CCDC137
18	9421128	A	ACCAGGCCCCAG	Frameshift insertion	ENSGALG00000004505	CCDC137
18	9815795	TTCCTCCTCC	TTCCTCC,T,TTCC	NonFrameshift deletion	ENSGALG00000006988	RNF213
18	9825072	T	TGCC	Nonframeshift insertion	ENSGALG00000007027	SGSH
18	9886690	C	CGAG	Nonframeshift insertion	ENSGALG00000007063	CBX4
18	10247594	GTTC	G	NonFrameshift deletion	ENSGALG00000007300	PYCR2
18	10468283	ATCT	A	NonFrameshift deletion	ENSGALG00000007623	CACNA1G
18	10712940	G	GCA	Frameshift insertion	ENSGALG00000027185
18	10714332	AG	A	Frameshift deletion	ENSGALG00000027185
19	439515	C	CCTT	Nonframeshift insertion	ENSGALG00000001023	BZRAP1
19	454205	GT	G	Frameshift deletion	ENSGALG00000001023	BZRAP1
19	712741	TC	T	Frameshift deletion	ENSGALG00000001056	ABHD11
19	803022	T	TTGGTGC	Nonframeshift insertion	ENSGALG00000001071	ELN
19	2652781	G	GTGC	Nonframeshift insertion	ENSGALG00000021665	GGA.10259
19	2676861	CA	C	Frameshift deletion	ENSGALG00000021665	GGA.10259
19	5264350	A	ATCT	Nonframeshift insertion	ENSGALG00000002739	INPP5K
19	5409442	T	TA	Frameshift insertion	ENSGALG00000003015	SERPINF1
19	5613132	T	TCAC	Nonframeshift insertion	ENSGALG00000003108	SMG6
19	5620961	AATCATC	AATC,A	NonFrameshift deletion	ENSGALG00000003180	TSR1
19	5620972	TCA	T	Frameshift deletion	ENSGALG00000003180	TSR1
19	5620983	ATCT	A	NonFrameshift deletion	ENSGALG00000003180	TSR1
19	5637942	CG	C	Frameshift deletion	ENSGALG00000003571	KIF12
19	5710268	C	CTCT	Nonframeshift insertion	ENSGALG00000003654	FOXN1
19	5865271	GC	G	Frameshift deletion	ENSGALG00000023728
19	6073484	C	CGTGT	Frameshift insertion	ENSGALG00000026000	ANKRD13B
19	7014743	AG	A	Frameshift deletion	ENSGALG00000004917	DOC2B
19	7972132	C	CT	Frameshift insertion	ENSGALG00000005304	PPM1D
19	8190919	G	GC	Frameshift insertion	ENSGALG00000005405	MRM1
19	8401959	GACA	G	NonFrameshift deletion	ENSGALG00000005420	AATF
19	8669728	AGCTTCT	A	NonFrameshift deletion	ENSGALG00000005516	HEATR6
19	8995790	A	ATC	Frameshift insertion	ENSGALG00000005578
19_JH375211_random	16870	A	ATC	Frameshift insertion	ENSGALG00000000706	MKS1
2	336770	CT	C	Frameshift deletion	ENSGALG00000027043	KCNH2
2	407923	C	CG	Frameshift insertion	ENSGALG00000004919
2	428941	ATG	A	Frameshift deletion	ENSGALG00000004919
2	459559	G	GCACTCA	Nonframeshift insertion	ENSGALG00000005097
2	536807	C	CCGGCGT	Nonframeshift insertion	ENSGALG00000026277	TIGD3
2	690704	ACTC	A	NonFrameshift deletion	ENSGALG00000004938	MAP4
2	919975	CA	C	Frameshift deletion	ENSGALG00000028637	PTPN23
2	1959966	GTCCAGA	G	NonFrameshift deletion	ENSGALG00000005282	NKTR
2	1961273	TATC	T	NonFrameshift deletion	ENSGALG00000005282	NKTR
2	1963818	G	GAAGTAA	Nonframeshift insertion	ENSGALG00000005282	NKTR
2	2225229	A	AG	Frameshift insertion	ENSGALG00000004754	OBSCN
2	2352017	C	CG	Frameshift insertion	ENSGALG00000026648	C1ORF35
2	2354420	T	TCTC	Nonframeshift insertion	ENSGALG00000026648	C1ORF35
2	3297253	TGGAGAAAAA	T	NonFrameshift deletion	ENSGALG00000005443	TMIE
2	3297271	A	AGGAGAAAAG	Nonframeshift insertion	ENSGALG00000005443	TMIE
2	3841653	TGGC	T	NonFrameshift deletion	ENSGALG00000005492	NBEAL2
2	3956159	GGCGGCC	G	NonFrameshift deletion	ENSGALG00000005582	KLHL18
2	3997261	A	AG	Frameshift insertion	ENSGALG00000005600	TBRG4
2	4003414	C	CG	Frameshift insertion	ENSGALG00000005603	NACAD
2	4003918	TGAGGAGGAA	T	NonFrameshift deletion	ENSGALG00000005603	NACAD
2	4325937	G	GC	Frameshift insertion	ENSGALG00000005661
2	4773374	G	GA	Frameshift insertion	ENSGALG00000025750
2	4773902	T	TGGAGGA	Nonframeshift insertion	ENSGALG00000025750
2	4774264	CG	C	Frameshift deletion	ENSGALG00000025750
2	8084377	TCTC	T	NonFrameshift deletion	ENSGALG00000026913
2	8084379	TC	T	Frameshift deletion	ENSGALG00000026913
2	8183169	TTC	T	Frameshift deletion	ENSGALG00000026913
2	8183189	C	CTT	Frameshift insertion	ENSGALG00000026913
2	8183195	CTT	C	Frameshift deletion	ENSGALG00000026913
2	8887867	CT	C	Frameshift deletion	ENSGALG00000006498	PTPRN2
2	12963265	GA	G	Frameshift deletion	ENSGALG00000019679
2	15517790	ACAGCGCCGAACCCCATCGGGGAGACCC	A	NonFrameshift deletion	ENSGALG00000007417	ARMC4
2	17530150	AT	A	Frameshift deletion	ENSGALG00000021836
2	18859879	GA	GAA,G	Frameshift insertion	ENSGALG00000026391
2	19353518	AT	A	Frameshift deletion	ENSGALG00000019667
2	19375171	TTTCAGTTATCTAGTCAATGAGGAGAAAGAGTCACCTGCA	T	Frameshift deletion	ENSGALG00000027765
2	19407228	C	CTCT	Nonframeshift insertion	ENSGALG00000008638
2	21261325	A	AATC	Nonframeshift insertion	ENSGALG00000009004	ZNF804B
2	21264026	AAGC	A	NonFrameshift deletion	ENSGALG00000009004	ZNF804B
2	22605173	C	CA	Frameshift insertion	ENSGALG00000009348	AKAP9
2	22740564	C	CT	Frameshift insertion	ENSGALG00000009394	ANKIB1
2	22740583	C	CT	Frameshift insertion	ENSGALG00000009394	ANKIB1
2	22762387	GTGGAAGA	G	Frameshift deletion	ENSGALG00000009407
2	28436313	GCTT	G	NonFrameshift deletion	ENSGALG00000010795	ISPD
2	30676923	C	CA	Frameshift insertion	ENSGALG00000010906
2	30696105	A	AT	Frameshift insertion	ENSGALG00000010908	CDCA7L
2	31313903	CAGCAGA	C	NonFrameshift deletion	ENSGALG00000010961	IGF2BP3
2	31741211	ATCT	A	NonFrameshift deletion	ENSGALG00000010997	DFNA5
2	34130048	A	AGGCTGGCAGGCACCGCTG	Nonframeshift insertion	ENSGALG00000027552
2	38481856	GCCA	G	NonFrameshift deletion	ENSGALG00000011300	TOP2B
2	41786347	AAAC	A	NonFrameshift deletion	ENSGALG00000011527	ENTPD3
2	41786360	A	AACAACAACC	Nonframeshift insertion	ENSGALG00000011527	ENTPD3
2	42142034	CAAT	C	NonFrameshift deletion	ENSGALG00000011567
2	42144642	CTT	C,CT	Frameshift deletion	ENSGALG00000011567
2	42175922	A	AT	Frameshift insertion	ENSGALG00000011567
2	42377391	T	TA	Frameshift insertion	ENSGALG00000011598	NEK11
2	43185514	CACG	C	NonFrameshift deletion	ENSGALG00000011709	TMEM108
2	43239752	TCTG	T	NonFrameshift deletion	ENSGALG00000011725	TOPBP1
2	44606744	G	GT	Frameshift insertion	ENSGALG00000023069	MYRIP
2	46501271	C	CT	Frameshift insertion	ENSGALG00000012054	DCLK3
2	46563938	CTCT	C	NonFrameshift deletion	ENSGALG00000012057	TRANK1
2	48630767	TCAC	T	NonFrameshift deletion	ENSGALG00000012195
2	48630819	AGTG	A	NonFrameshift deletion	ENSGALG00000012195
2	49547253	A	AT	Frameshift insertion	ENSGALG00000012258	GOLGA4
2	49637193	T	TGA	Frameshift insertion	ENSGALG00000012266	LRRFIP2
2	50571061	CCCG	C	NonFrameshift deletion	ENSGALG00000023024	MPLKIP
2	55961667	ATAC	A	NonFrameshift deletion	ENSGALG00000012616	COL15A1
2	55964628	ATTCAGATGTAGGAC	A	Frameshift deletion	ENSGALG00000012616	COL15A1
2	56299355	CCTT	C	NonFrameshift deletion	ENSGALG00000027602
2	56299457	CCTCCTT	C	NonFrameshift deletion	ENSGALG00000027602
2	57928023	G	GCAA	Nonframeshift insertion	ENSGALG00000012666	GPLD1
2	62193690	AAAG	A	NonFrameshift deletion	ENSGALG00000012724	PAK1IP1
2	63285525	AAT	A	Frameshift deletion	ENSGALG00000012762	SYCP2L
2	63322011	ACCT	A	NonFrameshift deletion	ENSGALG00000012770	MAK
2	64486982	GGGAAA	G	Frameshift deletion	ENSGALG00000012787	BMP6
2	64687025	CCAT	C	NonFrameshift deletion	ENSGALG00000012795	RIOK1
2	64705495	C	CAT	Frameshift insertion	ENSGALG00000019568
2	66413322	T	TCTG	Nonframeshift insertion	ENSGALG00000012827	RIPK1
2	67575977	T	TA	Frameshift insertion	ENSGALG00000028964
2	68541459	TCC	T	Frameshift deletion	ENSGALG00000012906	CDH20
2	74297850	C	CT	Frameshift insertion	ENSGALG00000012942	CDH18
2	75062358	A	AAC	Frameshift insertion	ENSGALG00000022942
2	75062359	CA	C	Frameshift deletion	ENSGALG00000022942
2	75062360	A	AAAC	Nonframeshift insertion	ENSGALG00000022942
2	76311303	T	TA	Frameshift insertion	ENSGALG00000012979	TRIO
2	78274496	G	GA	Frameshift insertion	ENSGALG00000013021	MARCH6
2	78785993	TA	T	Frameshift deletion	ENSGALG00000013051	SEMA5A
2	79292728	A	AT	Frameshift insertion	ENSGALG00000013060	ADCY2
2	79758713	C	CTGAAGA	Nonframeshift insertion	ENSGALG00000013064	NSUN2
2	79928767	CA	C	Frameshift deletion	ENSGALG00000013074
2	79930450	T	TTTC	Nonframeshift insertion	ENSGALG00000013074
2	80009159	CTTGCTTTCTCT	C	Frameshift deletion	ENSGALG00000013079
2	80011794	T	TTA	Frameshift insertion	ENSGALG00000013079
2	80017586	TCTTCA	T	Frameshift deletion	ENSGALG00000013079
2	80091268	GAGC	G	NonFrameshift deletion	ENSGALG00000013079
2	81123843	G	GATT	Nonframeshift insertion	ENSGALG00000013102	COBL
2	84289131	T	TC	Frameshift insertion	ENSGALG00000013138	TMEM245
2	84293926	AATAGG	A	Frameshift deletion	ENSGALG00000013138	TMEM245
2	85641722	CTCT	CTCTTCT,C	Nonframeshift insertion	ENSGALG00000013156	ZNF830
2	85641737	T	TTCA	Nonframeshift insertion	ENSGALG00000013156	ZNF830
2	85806816	C	CT	Frameshift insertion	ENSGALG00000013187	CLPTM1L
2	90249629	AGACGAC	A	NonFrameshift deletion	ENSGALG00000013637	TDP2
2	90249630	GAC	G	Frameshift deletion	ENSGALG00000013637	TDP2
2	91780904	C	CT	Frameshift insertion	ENSGALG00000013681	ZNF407
2	91781156	A	AT	Frameshift insertion	ENSGALG00000013681	ZNF407
2	96862407	TCC	T	Frameshift deletion	ENSGALG00000013880	CEP192
2	96862460	T	TCTC	Nonframeshift insertion	ENSGALG00000013880	CEP192
2	99884973	T	TC	Frameshift insertion	ENSGALG00000014762
2	100752816	AT	A	Frameshift deletion	ENSGALG00000014811	SMCHD1
2	102716979	CCTT	C	NonFrameshift deletion	ENSGALG00000015030	NPC1
2	102922258	TCTC	T	NonFrameshift deletion	ENSGALG00000015064	TTC39C
2	102946563	T	TCCA	Nonframeshift insertion	ENSGALG00000015076	CABYR
2	103073339	TG	T	Frameshift deletion	ENSGALG00000026092
2	105760574	TGCTGGTGGTGGTGGA	T	NonFrameshift deletion	ENSGALG00000017398
2	105989005	T	TATC	Nonframeshift insertion	ENSGALG00000015157	TRAPPC8
2	106707451	GCAA	G	NonFrameshift deletion	ENSGALG00000015196	ASXL3
2	106960889	CGT	C	Frameshift deletion	ENSGALG00000015199
2	107622582	G	GT	Frameshift insertion	ENSGALG00000012914	PRKDC
2	110710834	A	AT	Frameshift insertion	ENSGALG00000015325	TMEM68
2	110784860	AGCTGGAGAG	A	NonFrameshift deletion	ENSGALG00000015340	TGS1
2	112651230	G	GA	Frameshift insertion	ENSGALG00000015472	CHD7
2	112697073	C	CA	Frameshift insertion	ENSGALG00000015472	CHD7
2	112699485	G	GA	Frameshift insertion	ENSGALG00000015472	CHD7
2	113550856	C	CA	Frameshift insertion	ENSGALG00000015505	YTHDF3
2	113551020	C	CT	Frameshift insertion	ENSGALG00000015505	YTHDF3
2	115806538	AG	A	Frameshift deletion	ENSGALG00000022810
2	120066130	CCCT	C	NonFrameshift deletion	ENSGALG00000015734	ZC2HC1A
2	121276117	C	CAAGT	Frameshift insertion	ENSGALG00000027545	IMPA1
2	122532936	CT	C	Frameshift deletion	ENSGALG00000019455
2	122592307	C	CAAGT	Frameshift insertion	ENSGALG00000015857
2	126781702	GAAGAA	G	Frameshift deletion	ENSGALG00000022789	SDC2
2	127071379	TAAA	T,TA	NonFrameshift deletion	ENSGALG00000016004	MTDH
2	127071385	AAAAAAT	A	NonFrameshift deletion	ENSGALG00000016004	MTDH
2	127558503	G	GT	Frameshift insertion	ENSGALG00000016015	STK3
2	127973275	G	GT	Frameshift insertion	ENSGALG00000016029	VPS13B
2	128092422	G	GTCCATA	Nonframeshift insertion	ENSGALG00000027443	RGS22
2	128163402	GACA	G	NonFrameshift deletion	ENSGALG00000016032	FBXO43
2	128189102	A	AG	Frameshift insertion	ENSGALG00000016037	SPAG1
2	129190813	C	CA	Frameshift insertion	ENSGALG00000016071	CTHRC1
2	129446903	G	GA	Frameshift insertion	ENSGALG00000016074	RIMS2
2	129791880	CGTCT	C	Frameshift deletion	ENSGALG00000016077	LRP12
2	130785311	AGGG	A	NonFrameshift deletion	ENSGALG00000016080	ABRA
2	136134437	T	TAGAG	Frameshift insertion	ENSGALG00000016428	ENPP2
2	137824951	CTAAAGA	C	NonFrameshift deletion	ENSGALG00000016349	FER1L6
2	138367003	AAGTC	A	Frameshift deletion	ENSGALG00000019420	NSMCE2
2	138875981	G	GTGACTT	Nonframeshift insertion	ENSGALG00000016310	FAM84B
2	140968259	GGAAAAGCAGAA	G	Frameshift deletion	ENSGALG00000026593	HHLA1
2	141372604	ACCC	A	NonFrameshift deletion	ENSGALG00000016233	TG
2	145629995	G	GA	Frameshift insertion	ENSGALG00000016166	SLC45A4
2	145743141	AG	A	Frameshift deletion	ENSGALG00000019428	GGA.15436
2	145743151	AT	A	Frameshift deletion	ENSGALG00000019428	GGA.15436
2	145755693	TGGA	T	NonFrameshift deletion	ENSGALG00000016163	GPR20
2	145880963	ACCATGCACAGCC	A	NonFrameshift deletion	ENSGALG00000027029
2	147960229	CAAG	C	NonFrameshift deletion	ENSGALG00000019430
2	148769923	G	GT	Frameshift insertion	ENSGALG00000000076	NRBP2
20	631208	ATCTTT	A	Frameshift deletion	ENSGALG00000001332	RBL1
20	871910	A	AGGGCACAGCCCCCCT	Nonframeshift insertion	ENSGALG00000025948	SLA2
20	960167	G	GTCTGCTGCA	Nonframeshift insertion	ENSGALG00000001536
20	965322	CCAG	C	NonFrameshift deletion	ENSGALG00000001536
20	1424546	C	CTGGAAATCGTCAGTG	Nonframeshift insertion	ENSGALG00000001775	CEP250
20	1598115	ATC	A	Frameshift deletion	ENSGALG00000024007
20	1598164	C	CT	Frameshift insertion	ENSGALG00000024007
20	2469144	CATGCTCACT	C	NonFrameshift deletion	ENSGALG00000002968	ZNF341
20	3650038	TCCTGCCTGG	T	NonFrameshift deletion	ENSGALG00000003494	GGA.31629
20	5257648	G	GT	Frameshift insertion	ENSGALG00000003750	PLCG1
20	5284131	T	TG	Frameshift insertion	ENSGALG00000027603	ZHX3
20	5509502	CT	C	Frameshift deletion	ENSGALG00000004028	MATN4
20	5509587	GGCTGGGA	G	Frameshift deletion	ENSGALG00000004028	MATN4
20	5843485	CCTAAGAATGCTTGTACTT	C	NonFrameshift deletion	ENSGALG00000004321	C20H20ORF111
20	6832983	C	CG	Frameshift insertion	ENSGALG00000004751
20	7189812	T	TTTTCAG	Nonframeshift insertion	ENSGALG00000004880	SYCP2
20	7194048	GC	G	Frameshift deletion	ENSGALG00000004880	SYCP2
20	7464204	A	AT	Frameshift insertion	ENSGALG00000028593
20	7464266	G	GT	Frameshift insertion	ENSGALG00000028593
20	7464280	C	CT	Frameshift insertion	ENSGALG00000028593
20	8181073	ACTC	A	NonFrameshift deletion	ENSGALG00000005321	LAMA5
20	8296643	CA	CAA	Frameshift insertion	ENSGALG00000005345	CABLES2
20	9074106	C	CT	Frameshift insertion	ENSGALG00000005762	BIRC7
20	9075125	CT	C	Frameshift deletion	ENSGALG00000005762	BIRC7
20	9382383	GT	G	Frameshift deletion	ENSGALG00000005852	SRMS
20	10012733	T	TCTG	Nonframeshift insertion	ENSGALG00000006123
20	10267429	T	TCC	Frameshift insertion	ENSGALG00000000017	GGA.48214
20	10309634	CTCG	C	NonFrameshift deletion	ENSGALG00000027477	NRSN2
20	10351937	A	AC	Frameshift insertion	ENSGALG00000006210	ID1
20	10385668	G	GAGA	Nonframeshift insertion	ENSGALG00000006267	TPX2
20	10398087	CCCA	C	NonFrameshift deletion	ENSGALG00000006273	MYLK2
20	10449309	A	AGAG	Nonframeshift insertion	ENSGALG00000006479	C20ORF160
20	10483342	AAGC	A	Frameshift deletion	ENSGALG00000006586	PLAGL2
20	10701085	T	TG	Frameshift insertion	ENSGALG00000023590	KIAA1755
20	10701087	G	GC	Frameshift insertion	ENSGALG00000023590	KIAA1755
20	10701463	CG	C	Frameshift deletion	ENSGALG00000023590	KIAA1755
20	10845385	T	TTTA	Nonframeshift insertion	ENSGALG00000028957
20	10845907	T	TGCA	Nonframeshift insertion	ENSGALG00000028957
20	10877064	TG	T	Frameshift deletion	ENSGALG00000026436
20	10877266	T	TG	Frameshift insertion	ENSGALG00000026436
20	11072157	T	TTCC	Nonframeshift insertion	ENSGALG00000020939	SLC35C2
20	11412997	GA	G	Frameshift deletion	ENSGALG00000029119
20	11413119	T	TAAAAGA	Nonframeshift insertion	ENSGALG00000029119
20	11834705	GTTT	GT,G	Frameshift deletion	ENSGALG00000007636	PCK1
20	12876008	TA	T	Frameshift deletion	ENSGALG00000007799	ZNF217
20	13147155	A	AT	Frameshift insertion	ENSGALG00000025717
20	13147254	G	GA	Frameshift insertion	ENSGALG00000025717
20	13338399	CA	C	Frameshift deletion	ENSGALG00000020878	ZFP64
20	13348479	C	CTTT	Nonframeshift insertion	ENSGALG00000020877
20	13348480	T	TTTC	Nonframeshift insertion	ENSGALG00000020877
21	705112	GGGCAGT	G	NonFrameshift deletion	ENSGALG00000000966	NPHP4
21	824527	AAC	A	Frameshift deletion	ENSGALG00000027265	AJAP1
21	824528	AC	A	Frameshift deletion	ENSGALG00000027265	AJAP1
21	1017343	AGAG	A	NonFrameshift deletion	ENSGALG00000001040	MEGF6
21	1026158	C	CG,CA	Frameshift insertion	ENSGALG00000001040	MEGF6
21	2174286	CT	C	Frameshift deletion	ENSGALG00000001515
21	2337695	TG	T	Frameshift deletion	ENSGALG00000001638	TAS1R3
21	2683339	A	AT	Frameshift insertion	ENSGALG00000002005
21	4293967	GC	G	Frameshift deletion	ENSGALG00000003662	SPEN
21	4404299	C	CT	Frameshift insertion	ENSGALG00000027085
21	4644074	A	AT	Frameshift insertion	ENSGALG00000003910	UBR4
21	4664237	CT	C	Frameshift deletion	ENSGALG00000003969	EMC1
21	4668742	A	AGAG	Nonframeshift insertion	ENSGALG00000003991	MRTO4
21	4822682	A	AT	Frameshift insertion	ENSGALG00000026524	RNF186
21	4822733	C	CA	Frameshift insertion	ENSGALG00000026524	RNF186
21	4937599	C	CT	Frameshift insertion	ENSGALG00000017714	FHAD1
21	4937627	G	GA	Frameshift insertion	ENSGALG00000017714	FHAD1
21	4951151	TC	T	Frameshift deletion	ENSGALG00000013643	TMEM51
21	5268717	C	CT	Frameshift insertion	ENSGALG00000004119
21	5431463	G	GA	Frameshift insertion	ENSGALG00000004291	VPS13D
21	6491663	TCCACGTGCACGTATCTACCTGTC	T	Frameshift deletion	ENSGALG00000025930	PHC2
21_AADN03010878_random	1100	CT	C	Frameshift deletion	ENSGALG00000027604
22	451415	T	TG	Frameshift insertion	ENSGALG00000000221	PROM2
22	1695748	GA	G	Frameshift deletion	ENSGALG00000018631	GGA.15438
22	2327125	A	AT	Frameshift insertion	ENSGALG00000003305	LETM2
22	2458509	AC	A	Frameshift deletion	ENSGALG00000026763
22	2723416	G	GT	Frameshift insertion	ENSGALG00000003740	IKBKB
22	2793400	G	GA	Frameshift insertion	ENSGALG00000000183	STAMBP
22	2794391	G	GA	Frameshift insertion	ENSGALG00000000183	STAMBP
22	2818748	G	GA	Frameshift insertion	ENSGALG00000013436	TET3
22	2927173	C	CA	Frameshift insertion	ENSGALG00000013953	ASPR
22	2941268	A	AC	Frameshift insertion	ENSGALG00000024128	NCAPH
22	2945110	G	GA	Frameshift insertion	ENSGALG00000024128	NCAPH
22	2945165	G	GA	Frameshift insertion	ENSGALG00000024128	NCAPH
22	3998198	GA	G	Frameshift deletion	ENSGALG00000008216	ANXA4
23	576016	C	CCCGCCGCCT	Nonframeshift insertion	ENSGALG00000000615	SNRNP40
23	1451328	G	GGGAGCAGT	Frameshift insertion	ENSGALG00000028922
23	1451330	G	GAGCAGTGC	Frameshift insertion	ENSGALG00000028922
23	2029791	G	GA	Frameshift insertion	ENSGALG00000013409
23	2038637	G	GA	Frameshift insertion	ENSGALG00000014065	FAM76A
23	2054547	TC	T	Frameshift deletion	ENSGALG00000026084
23	2054800	CT	C	Frameshift deletion	ENSGALG00000026084
23	2100484	TGAGGAA	T	NonFrameshift deletion	ENSGALG00000002871	PHACTR4
23	2156796	A	AG	Frameshift insertion	ENSGALG00000026792	E2F2
23	2348815	AT	A	Frameshift deletion	ENSGALG00000001233	RHD
23	2694079	T	TGC	Frameshift insertion	ENSGALG00000001411	SRSF4
23	3487835	A	AACCCGCT	Frameshift insertion	ENSGALG00000001606	INPP5B
23	3487845	AG	A	Frameshift deletion	ENSGALG00000001606	INPP5B
23	3696390	A	AGAG	Nonframeshift insertion	ENSGALG00000001973	GNL2
23	4007503	GGAC	G	NonFrameshift deletion	ENSGALG00000022440	EVA1B
23	4046184	C	CCT	Frameshift insertion	ENSGALG00000001242
23	4830056	C	CT	Frameshift insertion	ENSGALG00000027526	COL9A2
23	4830072	C	CCCCCACTCTCAG	Nonframeshift insertion	ENSGALG00000027526	COL9A2
23	4951256	CGTGCACACGT	C	Frameshift deletion	ENSGALG00000028634	BAI2
23	5335930	T	TGGCGAA	Nonframeshift insertion	ENSGALG00000003693
24	123460	T	TG	Frameshift insertion	ENSGALG00000010422	FEZ1
24	127269	T	TGAG	Nonframeshift insertion	ENSGALG00000010422	FEZ1
24	308735	GCTGCTTCTT	G	NonFrameshift deletion	ENSGALG00000024326	RPUSD4
24	308738	G	GCTGCTGCTT	Nonframeshift insertion	ENSGALG00000024326	RPUSD4
24	746013	ATGGGATTC	A	Frameshift deletion	ENSGALG00000021902	GGA.18636
24	2709170	TCA	T	Frameshift deletion	ENSGALG00000024265
24	2709173	CAT	C	Frameshift deletion	ENSGALG00000024265
24	3113241	G	GAAT	Nonframeshift insertion	ENSGALG00000006518	C11ORF63
24	3285070	G	GTGC	Nonframeshift insertion	ENSGALG00000006582
24	3516170	A	AATGCGTGCAAT	Frameshift insertion	ENSGALG00000006598	SORL1
24	3841523	AG	A	Frameshift deletion	ENSGALG00000024170
24	5482184	GATC	G	NonFrameshift deletion	ENSGALG00000007418	CD3D
25	458756	C	CCG	Frameshift insertion	ENSGALG00000013242	MRPL24
25	486418	GTACATCCCTGTGTTCCTCCCA	G	NonFrameshift deletion	ENSGALG00000013239	NES
25	581572	CTGT	C	NonFrameshift deletion	ENSGALG00000014559	MEF2D
25	860349	AGGCTTTTAT	A	NonFrameshift deletion	ENSGALG00000025891
25	1092525	T	TTGG,TTCA	Nonframeshift insertion	ENSGALG00000024135
25	1092679	A	ACTG	Nonframeshift insertion	ENSGALG00000024135
25	1092689	C	CTGT	Nonframeshift insertion	ENSGALG00000024135
25	1150421	AGAG	A	NonFrameshift deletion	ENSGALG00000026256
25	1150598	GGCTGAA	G	NonFrameshift deletion	ENSGALG00000026256
25	1150715	GGCTGAA	G	NonFrameshift deletion	ENSGALG00000026256
25	1381063	TGAG	T	Frameshift deletion	ENSGALG00000027928	RUSC1
25	1438252	AAAG	A	NonFrameshift deletion	ENSGALG00000014643
25	1495246	G	GAC	Frameshift insertion	ENSGALG00000014653	HORMAD1
25_AADN03010952_random	1230	GA	G	Frameshift deletion	ENSGALG00000027686
26	24855	T	TC	Frameshift insertion	ENSGALG00000019751	MICAL1
26	132447	G	GTCT	Nonframeshift insertion	ENSGALG00000000844	SLC26A8
26	484543	CCG	C	Frameshift deletion	ENSGALG00000028300	NELFE
26	495139	A	AC	Frameshift insertion	ENSGALG00000027767
26	1129371	TC	T	Frameshift deletion	ENSGALG00000026986	KIAA1324
26	1132896	T	TG	Frameshift insertion	ENSGALG00000026986	KIAA1324
26	1132955	G	GC	Frameshift insertion	ENSGALG00000026986	KIAA1324
26	1283834	GT	G	Frameshift deletion	ENSGALG00000028055
26	1427724	T	TG	Frameshift insertion	ENSGALG00000000446
26	1557121	TC	T	Frameshift deletion	ENSGALG00000000544	RAB44
26	1730989	A	ATCC	Nonframeshift insertion	ENSGALG00000000611	PPP1R15B
26	2423955	G	GGTGTGGGTCCAGCTC	Nonframeshift insertion	ENSGALG00000013356	IKBKE
26	2547772	C	CCTCCTGTGCTGCTGGGTG	Nonframeshift insertion	ENSGALG00000001091	C1orf116
26	2658448	TC	T	Frameshift deletion	ENSGALG00000029165
26	2658850	A	ACC	Frameshift insertion	ENSGALG00000029165
26	2658854	G	GC	Frameshift insertion	ENSGALG00000029165
26	2658990	TCTGATTTGCCTCCAGAGCACA	T	NonFrameshift deletion	ENSGALG00000029165
26	2674512	C	CTGGTCTGAATGA	Nonframeshift insertion	ENSGALG00000001177	CD34
26	2674558	CGCTGGGATGGGT	C	NonFrameshift deletion	ENSGALG00000001177	CD34
26	3121374	G	GGT	Frameshift insertion	ENSGALG00000001418	GUCA1B
26	3674883	AGAG	A	NonFrameshift deletion	ENSGALG00000001860	RSBN1
26	4027992	G	GCTGGGGGCTGAA	Nonframeshift insertion	ENSGALG00000025718
26	4027999	G	GCTGAACTGGGGT	Nonframeshift insertion	ENSGALG00000025718
26	4516971	AC	A	Frameshift deletion	ENSGALG00000002860	MLN
26	4629686	TCAG	T	NonFrameshift deletion	ENSGALG00000003188	GGA.18856
27	6750	TAGGAGAA	T	Frameshift deletion	ENSGALG00000000149
27	118820	G	GA	Frameshift insertion	ENSGALG00000000196	DAD1
27	1489085	GGCTGCGCTGT	G	Frameshift deletion	ENSGALG00000000674	MYO1D
27	1547471	C	CGAGGGT	Nonframeshift insertion	ENSGALG00000014388	GPATCH8
27	1587477	G	GTCC	Nonframeshift insertion	ENSGALG00000000201	PLEKHM1
27	1643933	A	AG	Frameshift insertion	ENSGALG00000000252	SCN4A
27	1646318	C	CTCTGATT	Frameshift insertion	ENSGALG00000000252	SCN4A
27	1694646	C	CG	Frameshift insertion	ENSGALG00000000332	FTSJ3
27	1696745	TTCCTCC	T	NonFrameshift deletion	ENSGALG00000000332	FTSJ3
27	2390649	C	CAAGT	Frameshift insertion	ENSGALG00000000410	TLK2
27	2822050	TGTTCGG	T	NonFrameshift deletion	ENSGALG00000019797	PTH3R
27	3113079	GTGC	G	NonFrameshift deletion	ENSGALG00000009943	FAM117A
27	3215561	TC	T	Frameshift deletion	ENSGALG00000027311	NGFR
27	3368977	CT	C	Frameshift deletion	ENSGALG00000001162	PHB
27	3491591	C	CG	Frameshift insertion	ENSGALG00000025963
27	3905889	C	CG	Frameshift insertion	ENSGALG00000028934	OSBPL7
27	4139770	A	ATGG	Nonframeshift insertion	ENSGALG00000001682	FBXL20
27	4313563	GAGC	G,GAGCAGC	NonFrameshift deletion	ENSGALG00000013495	GSDMA
27	4546205	C	CGAG	Nonframeshift insertion	ENSGALG00000019718	KRT15
27	4786931	TG	T	Frameshift deletion	ENSGALG00000003403	ZNF385C
27	5047846	TG	T	Frameshift deletion	ENSGALG00000002986	WNK4
27_JH375221_random	64749	G	GGT	Frameshift insertion	ENSGALG00000013705	SOCS7
27_JH375221_random	64750	A	ATT	Frameshift insertion	ENSGALG00000013705	SOCS7
27_AADN03010982_random	790	CCCATGGTGTCCTCATGGTGTCT	C	Frameshift deletion	ENSGALG00000028379
27_AADN03010982_random	918	G	GGTGTCCTCACA	Frameshift insertion	ENSGALG00000028379
28	883231	TGAGGAG	T	NonFrameshift deletion	ENSGALG00000000621	KANK3
28	1107828	A	AC	Frameshift insertion	ENSGALG00000026462	UNC13A
28	1959644	TG	T	Frameshift deletion	ENSGALG00000024368	AMH
28	2067965	C	CTGTGTG	Nonframeshift insertion	ENSGALG00000026204
28	2068373	ACATGCAAAGTG	A	Frameshift deletion	ENSGALG00000026204
28	2068623	T	TCTG	Nonframeshift insertion	ENSGALG00000026204
28	2068656	T	TTG	Frameshift insertion	ENSGALG00000026204
28	2068722	T	TAGCATGTTCCC	Frameshift insertion	ENSGALG00000026204
28	2092455	CGGCTGGAGT	C	NonFrameshift deletion	ENSGALG00000027457
28	2494704	CGGCGGCGGT	C	NonFrameshift deletion	ENSGALG00000027587	LRG1
28	2692199	T	TCCTGTGGGCTCCTCCTCA	Nonframeshift insertion	ENSGALG00000001898	MISP
28	2836585	TC	T	Frameshift deletion	ENSGALG00000027777	CNN2
28	2857939	CG	C	Frameshift deletion	ENSGALG00000002595	GPX4
28	3038847	TG	T	Frameshift deletion	ENSGALG00000026122
28	3068700	CA	C	Frameshift deletion	ENSGALG00000028861	GAMT
28	3110933	C	CG	Frameshift insertion	ENSGALG00000027821	APC2
28	3111082	C	CG	Frameshift insertion	ENSGALG00000027821	APC2
28	3185011	AC	A	Frameshift deletion	ENSGALG00000027203
28	3292908	C	CA	Frameshift insertion	ENSGALG00000003000	SUGP1
28	3859865	CGGGCAGGGCA	CGGGCA,C	Frameshift deletion	ENSGALG00000003572
28	4285988	GATAA	G	Frameshift deletion	ENSGALG00000028787
2_AADN03009778_random	2902	TCGC	T	NonFrameshift deletion	ENSGALG00000007472
3	34701	CTA	C	Frameshift deletion	ENSGALG00000008117	MTIF2
3	2338471	G	GA	Frameshift insertion	ENSGALG00000004377	XPO1
3	2338504	G	GA	Frameshift insertion	ENSGALG00000004377	XPO1
3	3044492	A	ACAT	Nonframeshift insertion	ENSGALG00000008233	BUB1
3	3108254	GAAA	G	NonFrameshift deletion	ENSGALG00000008254	ANAPC1
3	3201957	ATCT	A	NonFrameshift deletion	ENSGALG00000027288
3	3259373	G	GAAC	Nonframeshift insertion	ENSGALG00000008359	CD93
3	3270765	TTCC	T	NonFrameshift deletion	ENSGALG00000008362	SS4R
3	4348244	C	CG	Frameshift insertion	ENSGALG00000013255	SRF
3	4360533	CAG	C	Frameshift deletion	ENSGALG00000008594
3	4362887	AG	A	Frameshift deletion	ENSGALG00000008594
3	4364272	C	CA	Frameshift insertion	ENSGALG00000008594
3	4364395	T	TG	Frameshift insertion	ENSGALG00000008594
3	4451794	CTGT	C	NonFrameshift deletion	ENSGALG00000008708	ESF1
3	8420297	A	AGAT	Nonframeshift insertion	ENSGALG00000009007	C2orf71
3	11264356	A	AGAT	Nonframeshift insertion	ENSGALG00000008745	APLF
3	12844704	C	CT	Frameshift insertion	ENSGALG00000026351
3	15754374	CTCTTTT	C	NonFrameshift deletion	ENSGALG00000023506	NINL
3	15852601	T	TG	Frameshift insertion	ENSGALG00000008504	HNRNPLL
3	16011412	G	GA	Frameshift insertion	ENSGALG00000013227
3	16236343	TGAA	T	NonFrameshift deletion	ENSGALG00000009155	CHGB
3	16237072	GGAGGAA	G	NonFrameshift deletion	ENSGALG00000009155	CHGB
3	16265411	GC	G	Frameshift deletion	ENSGALG00000009195	MCM8
3	16902380	A	ATG	Frameshift insertion	ENSGALG00000009317
3	17409472	GC	G	Frameshift deletion	ENSGALG00000009441	TAF1A
3	17428261	GAAC	G	NonFrameshift deletion	ENSGALG00000009444	HHIPL2
3	20359929	TTAG	T	NonFrameshift deletion	ENSGALG00000009690	CENPF
3	21070435	TTCTGTC	T	NonFrameshift deletion	ENSGALG00000009802	ANGEL2
3	21141131	G	GCGC	Nonframeshift insertion	ENSGALG00000009814	NSL1/DC31
3	21604784	T	TGAAGAA	Nonframeshift insertion	ENSGALG00000009863
3	24747388	TA	T	Frameshift deletion	ENSGALG00000009969
3	29444552	CTT	C	Frameshift deletion	ENSGALG00000010146
3	29444701	GCA	G	Frameshift deletion	ENSGALG00000010146
3	29612000	A	AGCC	Nonframeshift insertion	ENSGALG00000010171	NFKBIE
3	29634993	CCCT	C	NonFrameshift deletion	ENSGALG00000010175	HSP90AB1
3	30271475	CG	C	Frameshift deletion	ENSGALG00000010355	YIPF3
3	30412880	A	ACGAGGAGGTCATGAT	Nonframeshift insertion	ENSGALG00000010428	FAM98A
3	32872697	G	GT	Frameshift insertion	ENSGALG00000010603	CEBPZ
3	32872754	C	CCTT	Nonframeshift insertion	ENSGALG00000010603	CEBPZ
3	32872829	TCTCCTC	T,TCTC	NonFrameshift deletion	ENSGALG00000010603	CEBPZ
3	32873138	T	TCATCAC	Nonframeshift insertion	ENSGALG00000010603	CEBPZ
3	33235908	C	CCTT	Nonframeshift insertion	ENSGALG00000010649	CNST
3	33406663	CTGTT	C	Frameshift deletion	ENSGALG00000010653	SMYD3
3	34083845	A	AAATG	Frameshift insertion	ENSGALG00000010691	C1ORF101
3	34094027	AG	A	Frameshift deletion	ENSGALG00000010691	C1ORF101
3	35637935	ACAC	A	NonFrameshift deletion	ENSGALG00000010775	FMN2
3	35637981	C	CAGA	Nonframeshift insertion	ENSGALG00000010775	FMN2
3	35638095	A	AAGG	Nonframeshift insertion	ENSGALG00000010775	FMN2
3	37090342	AC	A	Frameshift deletion	ENSGALG00000014369	EDARADD
3	37166169	A	ATTGCTT	Nonframeshift insertion	ENSGALG00000020022
3	37309177	A	ACAG	Nonframeshift insertion	ENSGALG00000010987	LYST
3	37314207	C	CA	Frameshift insertion	ENSGALG00000010987	LYST
3	37787940	GTCA	G	NonFrameshift deletion	ENSGALG00000011000	TARBP1
3	38406662	A	AAAG	Nonframeshift insertion	ENSGALG00000023119
3	38476002	C	CTTT,CTT	Nonframeshift insertion	ENSGALG00000028692
3	38965979	C	CTTG	Nonframeshift insertion	ENSGALG00000027999	DISC1
3	39098126	CGAG	C	NonFrameshift deletion	ENSGALG00000011070	EXOC8
3	39098165	TGAG	T	NonFrameshift deletion	ENSGALG00000011070	EXOC8
3	39130085	ACCCCACCCCCCC	A	NonFrameshift deletion	ENSGALG00000011065	SPRTN
3	39321267	CTTTCTT	C	NonFrameshift deletion	ENSGALG00000011084	CCSAP
3	40501504	GA	G	Frameshift deletion	ENSGALG00000011195	WDR27
3	40682869	AGAG	A	NonFrameshift deletion	ENSGALG00000011200	THBS2
3	41473174	A	AAAAC	Frameshift insertion	ENSGALG00000011329	MLLT4
3	41473178	A	ACCC	Nonframeshift insertion	ENSGALG00000011329	MLLT4
3	41473228	TTG	T	Frameshift deletion	ENSGALG00000011329	MLLT4
3	41473250	A	AC	Frameshift insertion	ENSGALG00000011329	MLLT4
3	42744759	CTCTT	CTTCTT	frameshift substitution	ENSGALG00000025714
3	42744923	TTC	T	Frameshift deletion	ENSGALG00000025714
3	42744951	CT	C	Frameshift deletion	ENSGALG00000025714
3	42752655	T	TTA	Frameshift insertion	ENSGALG00000025714
3	48126201	A	AAGG	Nonframeshift insertion	ENSGALG00000023073	GGA.42833
3	48127116	CTACCTG	C	NonFrameshift deletion	ENSGALG00000023073	GGA.42833
3	49555076	T	TG	Frameshift insertion	ENSGALG00000023058
3	51127757	AAAT	A	NonFrameshift deletion	ENSGALG00000013727	SYNJ2
3	51614826	TCAGCAG	T	NonFrameshift deletion	ENSGALG00000013768	PHACTR2
3	53864820	AGTT	A	NonFrameshift deletion	ENSGALG00000013861	TNFAIP3
3	54102694	C	CAGA	Nonframeshift insertion	ENSGALG00000013865	IFNGR1
3	56088582	TTGTTTGTTTG	T	Frameshift deletion	ENSGALG00000013992
3	56088583	TGTTTG	T	Frameshift deletion	ENSGALG00000013992
3	56088585	TTTGTTTG	T	Frameshift deletion	ENSGALG00000013992
3	56757493	G	GTGA	Nonframeshift insertion	ENSGALG00000002869	ENPP3
3	57071813	G	GA	Frameshift insertion	ENSGALG00000014004	EPB41L2
3	57370689	G	GT	Frameshift insertion	ENSGALG00000014009	L3MBTL3
3	57399128	GT	G	Frameshift deletion	ENSGALG00000014009	L3MBTL3
3	57466336	ATTTTCT	A	NonFrameshift deletion	ENSGALG00000023015	C6ORF191
3	59606880	G	GA	Frameshift insertion	ENSGALG00000013651	RNF217
3	60866310	CTT	C	Frameshift deletion	ENSGALG00000026533
3	62344178	AAGC	A	NonFrameshift deletion	ENSGALG00000014892	CEP85L
3	63119531	AATT	A	NonFrameshift deletion	ENSGALG00000014918	RFX6
3	65628694	C	CA	stopgain SNV	ENSGALG00000015040	SLC16A10
3	66309430	AAGG	A	NonFrameshift deletion	ENSGALG00000015224	AK9
3	67411495	CCTG	C	NonFrameshift deletion	ENSGALG00000015316	C6ORF203
3	71159548	AGGGCTGCG	A	Frameshift deletion	ENSGALG00000022967	GGA.20951
3	71644475	GAA	G	Frameshift deletion	ENSGALG00000026666
3	71644567	GA	G	Frameshift deletion	ENSGALG00000026666
3	71848105	TG	T	Frameshift deletion	ENSGALG00000015513	MMS22L
3	74914636	A	AGAG	Nonframeshift insertion	ENSGALG00000015733	MDN1
3	75929305	CT	C	stoploss SNV	ENSGALG00000027593	ZNF292
3	75929324	CT	C	Frameshift deletion	ENSGALG00000027593	ZNF292
3	76901000	A	AAAC	Nonframeshift insertion	ENSGALG00000015836	KIAA1009
3	77340737	GC	G	Frameshift deletion	ENSGALG00000015854	PGM3
3	77363474	TGCA	T	NonFrameshift deletion	ENSGALG00000015858	DOPEY1
3	77405367	A	AG	Frameshift insertion	ENSGALG00000015860	UBE3D
3	80130253	GT	G	Frameshift deletion	ENSGALG00000015903	FILIP1
3	81302203	C	CA	Frameshift insertion	ENSGALG00000015934
3	81302205	G	GC	Frameshift insertion	ENSGALG00000015934
3	82149624	GA	G	Frameshift deletion	ENSGALG00000015969	FAM135A
3	82449326	GTGA	G	NonFrameshift deletion	ENSGALG00000016155	COL19A1
3	84999632	GTCC	G	NonFrameshift deletion	ENSGALG00000016267	PHF3
3	86281193	GCTGGCA	G	NonFrameshift deletion	ENSGALG00000022901
3	86281229	G	GTCTTCC	Nonframeshift insertion	ENSGALG00000022901
3	87032757	C	CG	Frameshift insertion	ENSGALG00000016297	HCRTR2
3	96919273	G	GCCTCCCCCAAAC	Nonframeshift insertion	ENSGALG00000016455	GREB1
3	97016397	TGCA	T	NonFrameshift deletion	ENSGALG00000016456	LPIN1
3	97016511	TGCTGCTTGCTCA	T	NonFrameshift deletion	ENSGALG00000016456	LPIN1
3	98409591	CT	C	Frameshift deletion	ENSGALG00000016460	NBAS
3	99870009	ATGT	A	NonFrameshift deletion	ENSGALG00000016468	GEN1
3	103787192	AGCT	A	NonFrameshift deletion	ENSGALG00000019867	C2orf44
3	103866171	AATGTAAGGTGTTCCTGTGACTG	A	Frameshift deletion	ENSGALG00000016500	FKBP1B
3	103984372	AAGCTTCCTGTGATTGGCTAGC	A	NonFrameshift deletion	ENSGALG00000016505	GPN1
3	104057060	TCTC	T	NonFrameshift deletion	ENSGALG00000016509	IFT172
3	104130922	T	TGA	Frameshift insertion	ENSGALG00000027467
3	104130923	G	GA	Frameshift insertion	ENSGALG00000027467
3	104574565	A	ATCC	Nonframeshift insertion	ENSGALG00000028395
3	104574567	C	CTT	Frameshift insertion	ENSGALG00000028395
3	104627622	AG	A	Frameshift deletion	ENSGALG00000016556
3	104630963	ACATCAGTTT	A	NonFrameshift deletion	ENSGALG00000016556
3	104790550	GA	G	Frameshift deletion	ENSGALG00000016582	PBK
3	106378908	ATTC	A	NonFrameshift deletion	ENSGALG00000028138	RP1L1
3	106379192	CTTCTTG	C	NonFrameshift deletion	ENSGALG00000028138	RP1L1
3	106998508	A	AT	Frameshift insertion	ENSGALG00000016666	CTSB
3	106998510	T	TC	Frameshift insertion	ENSGALG00000016666	CTSB
3	107107143	T	TATC	Nonframeshift insertion	ENSGALG00000016672
3	108989130	C	CAAGG,CAAGT	Frameshift insertion	ENSGALG00000026484	RUNX2
3	109301585	ATC	A	Frameshift deletion	ENSGALG00000016707	CLIC5
3	109338648	TAAAA	TA,T	NonFrameshift deletion	ENSGALG00000016709	RCAN2
3	109509761	CAGA	C	NonFrameshift deletion	ENSGALG00000016718	GPR116
4	483455	T	TC	Frameshift insertion	ENSGALG00000004589	OPHN1
4	572688	CGAGGAGGAG	C,CGAG	NonFrameshift deletion	ENSGALG00000004575	STARD8
4	1004271	TG	T	Frameshift deletion	ENSGALG00000004537	EFNB1
4	1597239	ACTT	A	NonFrameshift deletion	ENSGALG00000024039
4	1998345	T	TGGC	Nonframeshift insertion	ENSGALG00000004948	GLA
4	2382436	TAA	TA,T	Frameshift deletion	ENSGALG00000020320
4	2517001	CCTT	C	NonFrameshift deletion	ENSGALG00000005842	GDPD2
4	11356997	TG	T	Frameshift deletion	ENSGALG00000020286
4	11356999	GGT	G	Frameshift deletion	ENSGALG00000020286
4	11357000	GTT	G,GT	Frameshift deletion	ENSGALG00000020286
4	11380971	G	GAAGCTGCA	Frameshift insertion	ENSGALG00000023685
4	12143093	G	GAAACAGGGT	Nonframeshift insertion	ENSGALG00000007703
4	13883501	A	AT	Frameshift insertion	ENSGALG00000008141	COL4A5
4	13883521	C	CAGGA	stopgain SNV	ENSGALG00000008141	COL4A5
4	13883530	G	GA	Frameshift insertion	ENSGALG00000008141	COL4A5
4	13885652	TC	T	Frameshift deletion	ENSGALG00000008141	COL4A5
4	16016378	TCTC	T	NonFrameshift deletion	ENSGALG00000026771	SOWAHD
4	16041590	TC	T	Frameshift deletion	ENSGALG00000027937
4	16438987	GGTT	G	NonFrameshift deletion	ENSGALG00000008611	ZBTB33
4	16439178	GCTAACA	G	NonFrameshift deletion	ENSGALG00000008611	ZBTB33
4	16563148	TCAA	T	NonFrameshift deletion	ENSGALG00000008689
4	16662025	TTTC	T	NonFrameshift deletion	ENSGALG00000008860	LONRF3
4	17784070	ACTGCTG	A	NonFrameshift deletion	ENSGALG00000009098	MAMLD1
4	19507889	AGCTGGAGCAG	A	Frameshift deletion	ENSGALG00000009237	TLR2-1
4	20085351	AGTT	A	NonFrameshift deletion	ENSGALG00000020253	MAP9
4	21234352	G	GA	Frameshift insertion	ENSGALG00000009414	FAM198B
4	21246562	TGAGA	T	Frameshift deletion	ENSGALG00000026253	TMEM144
4	22787854	CCTG	C	NonFrameshift deletion	ENSGALG00000009496	NAF1
4	23369137	G	GGTTT	Frameshift insertion	ENSGALG00000027788	CPE
4	31075729	T	TCTG	Nonframeshift insertion	ENSGALG00000010009	TTC29
4	31102348	CTGT	C	NonFrameshift deletion	ENSGALG00000010009	TTC29
4	33010097	A	AT	Frameshift insertion	ENSGALG00000023356
4	33316173	CGTT	C	NonFrameshift deletion	ENSGALG00000023355	TMEM154
4	33606554	A	AGTG	Nonframeshift insertion	ENSGALG00000023351
4	33642492	A	AT	Frameshift insertion	ENSGALG00000010159	SLC20A2
4	33799870	CTGT	C	NonFrameshift deletion	ENSGALG00000010195	PLK4
4	34065421	CCG	C	Frameshift deletion	ENSGALG00000028117
4	34065603	CGGCACGCCGCGGGGTTAG	C	NonFrameshift deletion	ENSGALG00000028117
4	34114231	A	ACCT	Nonframeshift insertion	ENSGALG00000027562	PURG
4	34114234	T	TCCA	Nonframeshift insertion	ENSGALG00000027562	PURG
4	34130004	TAAA	T	NonFrameshift deletion	ENSGALG00000010281	WRN
4	34379193	T	TTCA	Nonframeshift insertion	ENSGALG00000010324	MRPL1
4	34800105	A	AG	Frameshift insertion	ENSGALG00000010376
4	36577300	AGCCCAG	A	NonFrameshift deletion	ENSGALG00000010400	SMARCAD1
4	36587092	GA	G	Frameshift deletion	ENSGALG00000010400	SMARCAD1
4	36753693	TAGA	T	NonFrameshift deletion	ENSGALG00000010414	SEC24B
4	36753763	A	AT	Frameshift insertion	ENSGALG00000010414	SEC24B
4	37092798	AGAAAACCTT	A	NonFrameshift deletion	ENSGALG00000010521	COL25A1
4	37092813	AGT	A	Frameshift deletion	ENSGALG00000010521	COL25A1
4	37092815	T	TCACA	Frameshift insertion	ENSGALG00000010521	COL25A1
4	37107214	AC	A	Frameshift deletion	ENSGALG00000008992	ETNPPL
4	37107215	CT	C	Frameshift deletion	ENSGALG00000008992	ETNPPL
4	38020529	G	GA	Frameshift insertion	ENSGALG00000010566	NPNT
4	38147778	AAAT	A	NonFrameshift deletion	ENSGALG00000010577	ARHGEF38
4	38258313	CA	C	Frameshift deletion	ENSGALG00000010592	TET2
4	38786667	TAG	T	Frameshift deletion	ENSGALG00000010611	KIAA1430
4	38788415	AAG	A	Frameshift deletion	ENSGALG00000010611	KIAA1430
4	38802277	CAGA	C	NonFrameshift deletion	ENSGALG00000010611	KIAA1430
4	39637956	C	CA	Frameshift insertion	ENSGALG00000010706	ODZ3
4	44735937	G	GT	Frameshift insertion	ENSGALG00000026560	PRDM8
4	45090169	C	CTCCTCTTCT	Nonframeshift insertion	ENSGALG00000010928	IBSP
4	45107033	GTGA	G	NonFrameshift deletion	ENSGALG00000010929	SPARCL1
4	45225593	GCATTGGCAGAA	G	NonFrameshift deletion	ENSGALG00000011078	PTPN13
4	45236745	G	GC	Frameshift insertion	ENSGALG00000011078	PTPN13
4	45739451	C	CACA	Nonframeshift insertion	ENSGALG00000027155	THAP9
4	45766318	G	GACC	Nonframeshift insertion	ENSGALG00000011165	SEC31A
4	45777116	T	TC	Frameshift insertion	ENSGALG00000011165	SEC31A
4	45873173	A	ATCCTTT	Nonframeshift insertion	ENSGALG00000011208	HELQ
4	45885590	GTCT	G	NonFrameshift deletion	ENSGALG00000011210	CCDC98
4	48579421	A	AGAG	Nonframeshift insertion	ENSGALG00000020186
4	48900290	CGAGGAGGAG	C	NonFrameshift deletion	ENSGALG00000011438	TNKS
4	49033160	AAACAGC	A	NonFrameshift deletion	ENSGALG00000011454	MBOAT4
4	49073507	GA	G	Frameshift deletion	ENSGALG00000028390
4	49130502	A	ACCT,ACTT	Nonframeshift insertion	ENSGALG00000023164	SOWAHB
4	49358548	C	CCAG	Nonframeshift insertion	ENSGALG00000011506	NUP54
4	49399461	GT	G	Frameshift deletion	ENSGALG00000025728
4	49799667	GT	G	Frameshift deletion	ENSGALG00000020182
4	50021079	G	GACC	Nonframeshift insertion	ENSGALG00000026004
4	51021014	G	GGCC	Nonframeshift insertion	ENSGALG00000011683	CENPC1
4	53572868	GTGT	G	NonFrameshift deletion	ENSGALG00000011961	TNIP3
4	54348327	AGCCACT	A	NonFrameshift deletion	ENSGALG00000011998	SEC24D
4	56359330	CTCT	C	NonFrameshift deletion	ENSGALG00000012044	CHANK2
4	56747252	G	GCTCTTC	Nonframeshift insertion	ENSGALG00000012074	ALPK1
4	56747783	A	ACTC	Nonframeshift insertion	ENSGALG00000012074	ALPK1
4	56748567	C	CA	Frameshift insertion	ENSGALG00000012074	ALPK1
4	59820343	TTTGCTGTTAGTGTCG	T	NonFrameshift deletion	ENSGALG00000012278	EMCN
4	59820377	CTGT	C	NonFrameshift deletion	ENSGALG00000012278	EMCN
4	60448969	A	AGAT	Nonframeshift insertion	ENSGALG00000012304	NFKB1
4	60636243	ATCCTCC	A	NonFrameshift deletion	ENSGALG00000013281	RSPH6A
4	60957934	C	CCAAATT	Nonframeshift insertion	ENSGALG00000013503	FAM149A
4	64405677	TGAA	T	NonFrameshift deletion	ENSGALG00000013764	AASDH
4	64420490	TTGC	T	NonFrameshift deletion	ENSGALG00000013771	KIAA1211
4	64715008	GCAA	G	NonFrameshift deletion	ENSGALG00000013793	CLOCK
4	64715011	ACAGCAG	A,ACAGCAGCAG	NonFrameshift deletion	ENSGALG00000013793	CLOCK
4	64715050	C	CCAG	Nonframeshift insertion	ENSGALG00000013793	CLOCK
4	65040571	GA	G	Frameshift deletion	ENSGALG00000028657
4	65040593	G	GAA	Frameshift insertion	ENSGALG00000028657
4	65345879	GTA	G	Frameshift deletion	ENSGALG00000013943	FIP1L1
4	65537530	TAA	T	Frameshift deletion	ENSGALG00000013946	SCFD2
4	65761236	CA	C	Frameshift deletion	ENSGALG00000013964	SPATA18
4	65761923	TC	T	Frameshift deletion	ENSGALG00000013964	SPATA18
4	66195972	C	CAAG	Nonframeshift insertion	ENSGALG00000014136	CNGA1
4	66390548	AACGTTCCCTTCCTAATGCAGAGTAACT	A	NonFrameshift deletion	ENSGALG00000014192	ATP10D
4	66455437	C	CTGT	Nonframeshift insertion	ENSGALG00000014200	GABRB1
4	66475733	G	GT	Frameshift insertion	ENSGALG00000014200	GABRB1
4	66478676	A	ATTGT	Frameshift insertion	ENSGALG00000014200	GABRB1
4	68084012	TCTC	T	NonFrameshift deletion	ENSGALG00000014258	LIMCH1
4	68651957	G	GCAA	Nonframeshift insertion	ENSGALG00000014281	N4BP2
4	68898417	AGACGCCC	A	Frameshift deletion	ENSGALG00000014312	LIAS
4	68906746	CGTT	C	NonFrameshift deletion	ENSGALG00000014300	KLB
4	68921264	G	GA	Frameshift insertion	ENSGALG00000014300	KLB
4	69035203	AG	A	Frameshift deletion	ENSGALG00000018686	KLHL5
4	69057531	GATC	G	NonFrameshift deletion	ENSGALG00000024490	TMEM156
4	69104436	A	AAGAAGG,ATGAAGG	Nonframeshift insertion	ENSGALG00000013583	FAM114A1
4	73013662	AT	A	Frameshift deletion	ENSGALG00000014370	SEL1L3
4	73110437	GCGC	G	NonFrameshift deletion	ENSGALG00000014378	ANAPC4
4	73119023	G	GT	Frameshift insertion	ENSGALG00000014379	ZCCHC4
4	73137129	CGT	C	Frameshift deletion	ENSGALG00000014383	PI4K2B
4	73199522	A	AT	Frameshift insertion	ENSGALG00000028945	LGI2
4	73823188	AACAAAAAC	A	Frameshift deletion	ENSGALG00000014401
4	73823189	AC	A	Frameshift deletion	ENSGALG00000014401
4	73823206	AAC	A	Frameshift deletion	ENSGALG00000014401
4	75528650	A	AAAAAC	Frameshift insertion	ENSGALG00000014479	FAM184B
4	75536798	GAAGAA	G	Frameshift deletion	ENSGALG00000014479	FAM184B
4	75537545	AG	A	Frameshift deletion	ENSGALG00000014479	FAM184B
4	76297003	ATCT	A	NonFrameshift deletion	ENSGALG00000014514	CC2D2A
4	77001627	TC	T	Frameshift deletion	ENSGALG00000017391
4	78739487	T	TAAG	Nonframeshift insertion	ENSGALG00000015037	EVC
4	80370198	TCCC	T	NonFrameshift deletion	ENSGALG00000015559	ABLIM2
4	80967883	T	TCGG	Nonframeshift insertion	ENSGALG00000015599	SOHO-1
4	81571593	T	TA	Frameshift insertion	ENSGALG00000015626	RGS12
4	82060041	TTTG	T	NonFrameshift deletion	ENSGALG00000015667	FAM193A
4	85000674	AC	A	Frameshift deletion	ENSGALG00000015765	POLR1A
4	85019333	G	GA	Frameshift insertion	ENSGALG00000015765	POLR1A
4	85044966	TGACAGC	T	NonFrameshift deletion	ENSGALG00000015773	PTCD3
4	85044972	CGACAGT	C	NonFrameshift deletion	ENSGALG00000015773	PTCD3
4	85046578	AGTT	A	NonFrameshift deletion	ENSGALG00000015783	IMMT
4	85301111	T	TG	Frameshift insertion	ENSGALG00000025757
4	85301915	AG	A	Frameshift deletion	ENSGALG00000025757
4	85420417	C	CTGT	Nonframeshift insertion	ENSGALG00000025997
4	88059371	G	GC	Frameshift insertion	ENSGALG00000015994	MAVS
4_JH375168_random	19193	CCTT	C	NonFrameshift deletion	ENSGALG00000014498	NOP56
4_JH375168_random	45003	G	GCA	Frameshift insertion	ENSGALG00000026053
4_JH375168_random	45072	CGGTGTGGGCAT	C	Frameshift deletion	ENSGALG00000026053
4_JH375168_random	81702	AC	A	Frameshift deletion	ENSGALG00000026129	DCTN1
4_JH375168_random	81845	A	ATGGCACTGC	Nonframeshift insertion	ENSGALG00000026129	DCTN1
4_AADN03010079_random	621	G	GTGAGTGTGACTGCTC	Nonframeshift insertion	ENSGALG00000028243
5	69575	C	CA	Frameshift insertion	ENSGALG00000005155
5	69701	AC	A	Frameshift deletion	ENSGALG00000005155
5	72069	GC	G	Frameshift deletion	ENSGALG00000028833
5	72070	CA	C	Frameshift deletion	ENSGALG00000028833
5	97586	GGCCA	G	Frameshift deletion	ENSGALG00000005163	MTCH2
5	101532	C	CG	Frameshift insertion	ENSGALG00000024097	AGBL2
5	102961	T	TG	Frameshift insertion	ENSGALG00000024097	AGBL2
5	130358	GAGA	G	NonFrameshift deletion	ENSGALG00000000453	NUP160
5	209728	A	AG	Frameshift insertion	ENSGALG00000003599	TBX10
5	270213	A	AG	Frameshift insertion	ENSGALG00000020522	MYRF
5	317284	TC	T	Frameshift deletion	ENSGALG00000013306	DAGLA
5	389116	AC	A	Frameshift deletion	ENSGALG00000028799
5	389123	TTCC	TTCCTCC,T	Nonframeshift insertion	ENSGALG00000018688	LRRC10B
5	416699	C	CA	Frameshift insertion	ENSGALG00000005202	DDB1
5	504231	GCCC	G	NonFrameshift deletion	ENSGALG00000027392	OSBP
5	910545	ACAT	A	NonFrameshift deletion	ENSGALG00000004647	C15ORF57
5	1028340	A	AAGG	Nonframeshift insertion	ENSGALG00000026382	COR9
5	1386105	AT	A,ATT	Frameshift deletion	ENSGALG00000004411
5	1618427	CA	C	Frameshift deletion	ENSGALG00000004219	PSMD13
5	3921384	TGG	T	Frameshift deletion	ENSGALG00000012153	METT5D1
5	5563913	T	TACA	Nonframeshift insertion	ENSGALG00000012103	CCDC73
5	5573088	TTTC	T	NonFrameshift deletion	ENSGALG00000012103	CCDC73
5	5710858	T	TA	Frameshift insertion	ENSGALG00000028862
5	5711205	TGCTCTGGGCGACA	T	Frameshift deletion	ENSGALG00000028862
5	5711357	T	TG	Frameshift insertion	ENSGALG00000028862
5	6401278	GTGC	G	NonFrameshift deletion	ENSGALG00000011695	HIPK3
5	7416570	C	CA	Frameshift insertion	ENSGALG00000026688
5	7416634	TA	T	Frameshift deletion	ENSGALG00000026688
5	7473124	GGAAAAAAAAA	G	Frameshift deletion	ENSGALG00000005540	MICAL2
5	7473125	GAAAAAAAAAA	GAAAAAAA,G	NonFrameshift deletion	ENSGALG00000005540	MICAL2
5	7636616	ACTC	A	NonFrameshift deletion	ENSGALG00000005569	USP47
5	8719727	ATATG	A	Frameshift deletion	ENSGALG00000005750	SWAP70
5	9016042	AC	A	Frameshift deletion	ENSGALG00000005915	C11ORF16
5	9536426	CTGGGGAAACGGGCAGGAGA	C	Frameshift deletion	ENSGALG00000023729
5	11446928	CTGT	C	NonFrameshift deletion	ENSGALG00000006208	OTOG
5	11450029	TACA	T	NonFrameshift deletion	ENSGALG00000006208	OTOG
5	13031279	A	ACCTGCACTG	Nonframeshift insertion	ENSGALG00000006550	TSPAN32
5	13474196	CCTT	C	NonFrameshift deletion	ENSGALG00000006591	TNNI2
5	14082108	TAGG	T	NonFrameshift deletion	ENSGALG00000006740	MUC5AC
5	14100051	G	GACC	Nonframeshift insertion	ENSGALG00000006740	MUC5AC
5	14120968	A	AG	Frameshift insertion	ENSGALG00000006740	MUC5AC
5	14136710	TA	T	Frameshift deletion	ENSGALG00000006740	MUC5AC
5	14147003	TTG	T	Frameshift deletion	ENSGALG00000006740	MUC5AC
5	14147004	TG	T	Frameshift deletion	ENSGALG00000006740	MUC5AC
5	14147035	T	TTTTG	Frameshift insertion	ENSGALG00000006740	MUC5AC
5	14147052	T	TTGG	Nonframeshift insertion	ENSGALG00000006740	MUC5AC
5	14150638	AGTG	A	NonFrameshift deletion	ENSGALG00000006740	MUC5AC
5	14152887	GTGT	G	NonFrameshift deletion	ENSGALG00000006740	MUC5AC
5	14342957	GGTC	G	NonFrameshift deletion	ENSGALG00000006744
5	14425854	TCTTTTC	T	NonFrameshift deletion	ENSGALG00000020492	MUC6
5	14425945	TAAAA	T,TAAA	Frameshift deletion	ENSGALG00000020492	MUC6
5	14425958	TAA	T,TA	Frameshift deletion	ENSGALG00000020492	MUC6
5	14446844	C	CCTAAAGAAACAAGAGTCT	Nonframeshift insertion	ENSGALG00000020492	MUC6
5	14449174	CAGA	C	NonFrameshift deletion	ENSGALG00000020492	MUC6
5	15097920	AAGG	A	NonFrameshift deletion	ENSGALG00000006868	EFCAB4A
5	15226134	G	GA	Frameshift insertion	ENSGALG00000023516	PHRF1
5	15521536	C	CT	Frameshift insertion	ENSGALG00000006917	CHKA
5	15521586	G	GA	Frameshift insertion	ENSGALG00000006917	CHKA
5	15887600	G	GTATGA	stopgain SNV	ENSGALG00000007037	PPP6R3
5	16059057	AAAG	A	NonFrameshift deletion	ENSGALG00000020485
5	16060646	G	GA,GAA	Frameshift insertion	ENSGALG00000020485
5	16374407	G	GAAC	Nonframeshift insertion	ENSGALG00000007525
5	17169057	ACCT	A	NonFrameshift deletion	ENSGALG00000007672	PPFIA1
5	17236123	GC	G	Frameshift deletion	ENSGALG00000007719
5	17625248	C	CTTCCCT	Nonframeshift insertion	ENSGALG00000021487
5	17641243	A	AT	Frameshift insertion	ENSGALG00000021487
5	18704518	ACCG	A	NonFrameshift deletion	ENSGALG00000007903	COMMD9
5	20285891	AAAAG	A	Frameshift deletion	ENSGALG00000027667
5	20285894	AG	A	Frameshift deletion	ENSGALG00000027667
5	20286360	AG	A	Frameshift deletion	ENSGALG00000027667
5	20737182	G	GA	Frameshift insertion	ENSGALG00000007957	TTC17
5	20946473	G	GT	Frameshift insertion	ENSGALG00000007988	ALKBH3
5	21016753	CA	C	Frameshift deletion	ENSGALG00000007997
5	21158332	T	TA	Frameshift insertion	ENSGALG00000023375
5	21158563	G	GAAA,GA	Nonframeshift insertion	ENSGALG00000023375
5	21456087	C	CT	Frameshift insertion	ENSGALG00000014072	TSPAN18
5	22292210	T	TCTC	Nonframeshift insertion	ENSGALG00000008148	MYBPC3
5	22294786	C	CGTGA	stopgain SNV	ENSGALG00000008148	MYBPC3
5	22726850	TCGA	T	NonFrameshift deletion	ENSGALG00000008325	CKAP5
5	23532820	C	CCT	Frameshift insertion	ENSGALG00000024469	PPP1R14D
5	23879273	ACAG	A	NonFrameshift deletion	ENSGALG00000008587	NDUFAF1
5	24159100	A	ATTCTTCTTC,ATTCTTC,ATTC	Nonframeshift insertion	ENSGALG00000008624	RPAP1
5	24297228	A	AGAT	Nonframeshift insertion	ENSGALG00000008653	MGA
5	24618072	TCCTCATGC	T	Frameshift deletion	ENSGALG00000008950	EHD4
5	24905643	C	CA	Frameshift insertion	ENSGALG00000009018	TMEM87A
5	24976008	CCTT	C	NonFrameshift deletion	ENSGALG00000009081	ZNF106
5	24977744	TCTTCTGAGG	T	NonFrameshift deletion	ENSGALG00000009081	ZNF106
5	24977983	CTCTGACAGT	C	NonFrameshift deletion	ENSGALG00000009081	ZNF106
5	25100643	T	TA	Frameshift insertion	ENSGALG00000009145
5	25112278	G	GAAGAGA	Nonframeshift insertion	ENSGALG00000009145
5	25115322	CAAT	C	NonFrameshift deletion	ENSGALG00000009145
5	25432433	GGAGGCAGAA	G	NonFrameshift deletion	ENSGALG00000009282	ELMSAN1
5	28079646	G	GC	Frameshift insertion	ENSGALG00000028857
5	28080250	C	CGTT	Nonframeshift insertion	ENSGALG00000028857
5	28104121	TAA	T	Frameshift deletion	ENSGALG00000009507	PLEKHH1
5	28215668	T	TA	Frameshift insertion	ENSGALG00000028485
5	28316155	TGTTGAC	T	NonFrameshift deletion	ENSGALG00000029129	FAM71D
5	29903494	G	GGCCGCC	Nonframeshift insertion	ENSGALG00000009731	ARHGAP11A
5	29990168	G	GGCTCCA	Nonframeshift insertion	ENSGALG00000009744	FAM98B
5	31527883	GAAACTACTC	G	NonFrameshift deletion	ENSGALG00000009838	AQR
5	33552841	C	CT	Frameshift insertion	ENSGALG00000009930	STRN3
5	35019943	CCTT	C	NonFrameshift deletion	ENSGALG00000010002
5	36451500	G	GAA,GGAAAA	Frameshift insertion	ENSGALG00000025873
5	36915896	T	TAAGTAACAA	Nonframeshift insertion	ENSGALG00000010189
5	37356331	AAT	A	Frameshift deletion	ENSGALG00000010280
5	37429640	TCACACA	T	NonFrameshift deletion	ENSGALG00000010304	MLH3
5	38183034	ATGGAGGTGG	A	NonFrameshift deletion	ENSGALG00000010378	C14orf166B
5	38434205	CACAGAGATCT	C	Frameshift deletion	ENSGALG00000010423	POMT2
5	38495633	CT	C	Frameshift deletion	ENSGALG00000010458	NOXRED1
5	38620473	T	TCAG	Nonframeshift insertion	ENSGALG00000010485	ALKBH1
5	40090141	CAAT	C	NonFrameshift deletion	ENSGALG00000010572	TSHR
5	45676071	AT	A	Frameshift deletion	ENSGALG00000011085	ATG2B
5	48067893	A	ACTGCTG	Nonframeshift insertion	ENSGALG00000011162	CYP46A1
5	48501857	TA	TAA,T	Frameshift insertion	ENSGALG00000028897	WDR25
5	48844078	G	GGCT	Nonframeshift insertion	ENSGALG00000011244	DLK1
5	49389275	A	AAC	Frameshift insertion	ENSGALG00000011351	HSP90AA1
5	49390855	C	CT	Frameshift insertion	ENSGALG00000011351	HSP90AA1
5	49480890	T	TG	Frameshift insertion	ENSGALG00000011368	ZNF839
5	49480933	ATTG	A	NonFrameshift deletion	ENSGALG00000011368	ZNF839
5	49951103	TGCATGTCCTGAAAGG	T	NonFrameshift deletion	ENSGALG00000020376
5	50506523	C	CAGA	Nonframeshift insertion	ENSGALG00000011565	TDRD9
5	53968389	C	CA	stopgain SNV	ENSGALG00000011889	PRKCH
5	54008613	T	TAC	Frameshift insertion	ENSGALG00000011889	PRKCH
5	54298682	A	AT	Frameshift insertion	ENSGALG00000017389	SIX4
5	54367638	TTATTGGCACTGC	T	NonFrameshift deletion	ENSGALG00000020358	C14orf39
5	54708146	GT	G	Frameshift deletion	ENSGALG00000028666	C14ORF38
5	55184713	GGATT	G	Frameshift deletion	ENSGALG00000012085
5	55387749	C	CAG	Frameshift insertion	ENSGALG00000012095	C14orf105
5	55426214	G	GGCTGCT	Nonframeshift insertion	ENSGALG00000012098	NAA30
5	55849520	CGTT	C	NonFrameshift deletion	ENSGALG00000012124	PELI2
5	56091164	CCTT	C	NonFrameshift deletion	ENSGALG00000012154	FBXO34
5	56149276	ACCG	A	NonFrameshift deletion	ENSGALG00000012165	DLGAP5
5	57493289	C	CA	Frameshift insertion	ENSGALG00000012232	DNAAF2
5	57598192	CTCT	C	NonFrameshift deletion	ENSGALG00000012268	GGA.9131
5	57768772	ACT	A	Frameshift deletion	ENSGALG00000012339	ATL1
5	57817431	TCAG	T	NonFrameshift deletion	ENSGALG00000012361	NIN
5	57997499	GAGGGGCAGC	G	NonFrameshift deletion	ENSGALG00000012394	NID2
5	57998219	AGGG	A	NonFrameshift deletion	ENSGALG00000012394	NID2
5	58620950	T	TGAC	Nonframeshift insertion	ENSGALG00000012452	MIS18BP1
5	58623022	G	GCC	Frameshift insertion	ENSGALG00000012452	MIS18BP1
5	58652882	T	TA	Frameshift insertion	ENSGALG00000012455	FANCM
5	58682615	GA	G	Frameshift deletion	ENSGALG00000012455	FANCM
6	34384	AG	A	Frameshift deletion	ENSGALG00000001813
6	34974	TG	T	Frameshift deletion	ENSGALG00000001813
6	265772	A	AT	Frameshift insertion	ENSGALG00000001847	BICC1
6	467805	ATCT	A	NonFrameshift deletion	ENSGALG00000001870	FAM190B
6	3200391	GGA	G	Frameshift deletion	ENSGALG00000002327	NRG3
6	3810891	GATGCGGC	G	Frameshift deletion	ENSGALG00000002395
6	3899578	AAATGATT	A	Frameshift deletion	ENSGALG00000002432	DYDC1
6	4241617	A	AT	Frameshift insertion	ENSGALG00000027731
6	4563318	T	TTCTTCA	Nonframeshift insertion	ENSGALG00000002624	BMS1
6	4563589	G	GCATCAT	Nonframeshift insertion	ENSGALG00000002624	BMS1
6	4649172	C	CT	Frameshift insertion	ENSGALG00000002664	ANXA11
6	4649173	T	TC	Frameshift insertion	ENSGALG00000002664	ANXA11
6	4683356	G	GCCTATTGATCCT	Nonframeshift insertion	ENSGALG00000002693	FAM149B1
6	7538533	T	TCTC	Nonframeshift insertion	ENSGALG00000002961
6	7543967	GA	G	stoploss SNV	ENSGALG00000002961
6	7726906	C	CT	Frameshift insertion	ENSGALG00000002991	ARID5B
6	8927384	A	ACAT	Nonframeshift insertion	ENSGALG00000021101
6	10094310	CCAT	C	NonFrameshift deletion	ENSGALG00000003925	MYPN
6	10381907	C	CGAG	Nonframeshift insertion	ENSGALG00000004144	DDX50
6	10403383	G	GAGAACTA	stopgain SNV	ENSGALG00000004167	SRGN
6	10644104	CAGCCGGCTGCTTT	C	Frameshift deletion	ENSGALG00000025843
6	14393934	A	ACT	Frameshift insertion	ENSGALG00000005000	COMTD1
6	14468026	C	CAAA,CA	Nonframeshift insertion	ENSGALG00000005007
6	15510086	GGT	G	Frameshift deletion	ENSGALG00000005181	SEC24C
6	16115503	C	CAAG	Nonframeshift insertion	ENSGALG00000005462	ZP4
6	16320426	C	CGGA,CGGAGGA	Nonframeshift insertion	ENSGALG00000005573	NOLC1
6	16321905	TAGC	T	NonFrameshift deletion	ENSGALG00000005573	NOLC1
6	16321908	C	CAGCAGT	Nonframeshift insertion	ENSGALG00000005573	NOLC1
6	16325224	TGAG	T	NonFrameshift deletion	ENSGALG00000005573	NOLC1
6	16326822	GAGA	G	NonFrameshift deletion	ENSGALG00000005573	NOLC1
6	16478024	G	GTGCTTTC	Frameshift insertion	ENSGALG00000023905
6	16492293	G	GAGGAGC	Nonframeshift insertion	ENSGALG00000005653	NFKB2
6	16861568	GCC	G	Frameshift deletion	ENSGALG00000005691
6	17343682	AG	A	Frameshift deletion	ENSGALG00000005914
6	17343692	G	GC	Frameshift insertion	ENSGALG00000005914
6	17718607	GA	G	Frameshift deletion	ENSGALG00000023842
6	17752189	C	CTTTTTT	Nonframeshift insertion	ENSGALG00000006095
6	17836115	CCGG	C	NonFrameshift deletion	ENSGALG00000006137	ARHGAP22
6	18314032	G	GTTC	Nonframeshift insertion	ENSGALG00000006254	ERCC6
6	18997871	CA	C	Frameshift deletion	ENSGALG00000006470
6	19011041	TG	T	Frameshift deletion	ENSGALG00000006470
6	19018124	CTGTG	C,CTGTGTGTGTG,CTG	Frameshift deletion	ENSGALG00000006470
6	19480099	TA	T	Frameshift deletion	ENSGALG00000026309
6	19608470	CA	C	Frameshift deletion	ENSGALG00000006538	TBC1D12
6	19608672	C	CG	Frameshift insertion	ENSGALG00000006538	TBC1D12
6	19608700	CGA	C	Frameshift deletion	ENSGALG00000006538	TBC1D12
6	19647629	ATGT	A	NonFrameshift deletion	ENSGALG00000006524	NOC3L
6	19668868	C	CT	Frameshift insertion	ENSGALG00000028043	PLCE1
6	19947759	T	TA	Frameshift insertion	ENSGALG00000026733	FFAR4
6	19962063	ATCT	A	NonFrameshift deletion	ENSGALG00000006639	CEP55
6	20026386	G	GT	Frameshift insertion	ENSGALG00000006705	MYOF
6	20553546	TATC	T	NonFrameshift deletion	ENSGALG00000020775
6	20573059	CG	C	Frameshift deletion	ENSGALG00000006951
6	21863734	CG	C	Frameshift deletion	ENSGALG00000007539	ANKRD2
6	21868425	C	CG	Frameshift insertion	ENSGALG00000029166	UBTD1
6	21990387	C	CT	Frameshift insertion	ENSGALG00000023649	LCOR
6	22069902	T	TC	Frameshift insertion	ENSGALG00000007641	LDB1
6	22581165	AG	A	Frameshift deletion	ENSGALG00000028196
6	22581573	G	GA	Frameshift insertion	ENSGALG00000028196
6	22628116	AGGT	A	NonFrameshift deletion	ENSGALG00000026957	SEMA4G
6	22664535	G	GTCA	Nonframeshift insertion	ENSGALG00000008025	FAM178A
6	23337098	A	AAC	Frameshift insertion	ENSGALG00000023565
6	23673164	TTCCAGGAGG	T	NonFrameshift deletion	ENSGALG00000008323	COL17A1
6	23752834	TA	T	Frameshift deletion	ENSGALG00000008392	WDR96
6	25658260	GGAGCCT	G	NonFrameshift deletion	ENSGALG00000008697	RBM20
6	27260490	ACCT	A	NonFrameshift deletion	ENSGALG00000008971	TDRD1
6	29190145	G	GCCT,GTCT	Nonframeshift insertion	ENSGALG00000009307	FAM204A
6	29905688	GT	G	Frameshift deletion	ENSGALG00000009466	SEC23IP
6	30921950	CCCT	C	NonFrameshift deletion	ENSGALG00000023421	CUZD1
6	30973755	C	CT	Frameshift insertion	ENSGALG00000009656	ACADSB
6	32510990	G	GT	Frameshift insertion	ENSGALG00000013934	FAM196A
6	32895682	A	ATGTACATCAGGG,AAGTACATCAGGG	Nonframeshift insertion	ENSGALG00000025996	MKI67
6	32902787	G	GTCC	Nonframeshift insertion	ENSGALG00000025996	MKI67
6	32905966	TAGGAAG	T	NonFrameshift deletion	ENSGALG00000025996	MKI67
6	32906063	G	GCATGTTGCTACT	Nonframeshift insertion	ENSGALG00000025996	MKI67
6	32908042	TGAG	T	NonFrameshift deletion	ENSGALG00000025996	MKI67
6	34142069	TCCA	T	NonFrameshift deletion	ENSGALG00000010470	TCERG1L
7	1044125	CTGA	C	NonFrameshift deletion	ENSGALG00000002594	TFPI
7	1290457	G	GC	Frameshift insertion	ENSGALG00000002646	FAM171B
7	1746154	G	GAA,GA	Frameshift insertion	ENSGALG00000026135
7	1746173	CAACT	C	Frameshift deletion	ENSGALG00000026135
7	1746382	A	AAAAC	Frameshift insertion	ENSGALG00000026135
7	2492505	C	CCAAGTT	Nonframeshift insertion	ENSGALG00000002789	MAP2
7	5064477	GGAAAAA	G	NonFrameshift deletion	ENSGALG00000003980	IQCA1
7	9419549	ACT	A	Frameshift deletion	ENSGALG00000007944	HECW2
7	10896705	T	TGGCCAC	Nonframeshift insertion	ENSGALG00000008239	NDUFB3
7	10964912	CCTT	C	NonFrameshift deletion	ENSGALG00000008370	TRAK2
7	11004623	C	CCTTTCACT	Frameshift insertion	ENSGALG00000008381	TMEM237
7	11004625	T	TTTCACTCC	Frameshift insertion	ENSGALG00000008381	TMEM237
7	12129139	C	CT	Frameshift insertion	ENSGALG00000008610	INO80D
7	12338420	A	AT	stoploss SNV	ENSGALG00000013448	PARD3B
7	14308861	AGAT	A	NonFrameshift deletion	ENSGALG00000009001	CWC22
7	14734271	TAA	T	Frameshift deletion	ENSGALG00000026366
7	14751446	A	AAAG	Nonframeshift insertion	ENSGALG00000026366
7	14753121	G	GGAA	Nonframeshift insertion	ENSGALG00000026366
7	14764403	TTTAA	T	Frameshift deletion	ENSGALG00000026366
7	15068186	C	CA	Frameshift insertion	ENSGALG00000009215	PDE11A
7	15068212	G	GA	Frameshift insertion	ENSGALG00000009215	PDE11A
7	15068275	A	AT	Frameshift insertion	ENSGALG00000009215	PDE11A
7	16837899	A	AG	Frameshift insertion	ENSGALG00000010829	CDCA7
7	17451781	G	GA	Frameshift insertion	ENSGALG00000009545	SLC25A12
7	17682645	GAAGGCC	G	NonFrameshift deletion	ENSGALG00000021856
7	18881760	A	ATTT	Nonframeshift insertion	ENSGALG00000010933
7	18881990	C	CTGT	Nonframeshift insertion	ENSGALG00000010933
7	20715085	G	GT	Frameshift insertion	ENSGALG00000011120	SLC4A10
7	21670694	T	TC	Frameshift insertion	ENSGALG00000011306	DES
7	21685488	CT	C	Frameshift deletion	ENSGALG00000026093	PTPRN
7	21735087	C	CG	Frameshift insertion	ENSGALG00000011648	ABCB6
7	22037666	G	GC	Frameshift insertion	ENSGALG00000011433	VIL1
7	25744890	GT	G	Frameshift deletion	ENSGALG00000011650	MKI67IP
7	25950568	T	TCCA	Nonframeshift insertion	ENSGALG00000011677	HSPBAP1
7	25966541	GAGA	G	NonFrameshift deletion	ENSGALG00000011677	HSPBAP1
7	26645627	GTCC	G	NonFrameshift deletion	ENSGALG00000011699	ADCY5
7	26887093	ATGT	A	NonFrameshift deletion	ENSGALG00000011720	CCDC14
7	27719556	A	AGCGCGGCG	Frameshift insertion	ENSGALG00000012067	LMLN
7	29994411	ATCT	A	NonFrameshift deletion	ENSGALG00000028457	YSK4
7	30004971	AGGTCAGTT	A	Frameshift deletion	ENSGALG00000012214	RAB3GAP1
7	30165409	TGGTA	T	Frameshift deletion	ENSGALG00000012260	LCT
7	30994229	GA	G	Frameshift deletion	ENSGALG00000020592
7	31111166	TC	T	Frameshift deletion	ENSGALG00000012382
7	34462192	CAG	C	Frameshift deletion	ENSGALG00000012475
7	34734994	TAC	T	Frameshift deletion	ENSGALG00000028654
7	35710084	CTCCTCT	C	NonFrameshift deletion	ENSGALG00000020575	ERMN
7	35710106	TCTTCC	T	Frameshift deletion	ENSGALG00000020575	ERMN
8	1327923	TG	T	Frameshift deletion	ENSGALG00000002090	GPSM2
8	2289753	TG	T	Frameshift deletion	ENSGALG00000002224	C1orf53
8	2434998	AATTT	A	Frameshift deletion	ENSGALG00000002246	DENND1B
8	2598654	T	TGAG	Nonframeshift insertion	ENSGALG00000002338	ASPM
8	2598865	T	TTCA	Nonframeshift insertion	ENSGALG00000002338	ASPM
8	2611218	C	CA	Frameshift insertion	ENSGALG00000002338	ASPM
8	4247316	AG	A	Frameshift deletion	ENSGALG00000011777
8	4247318	GA	G	Frameshift deletion	ENSGALG00000011777
8	4277560	C	CA	stopgain SNV	ENSGALG00000001723
8	4314104	G	GA	Frameshift insertion	ENSGALG00000003064	TADA1L
8	4752315	G	GA	Frameshift insertion	ENSGALG00000003290	PRRC2C
8	4752361	G	GA	Frameshift insertion	ENSGALG00000003290	PRRC2C
8	4781301	GAAT	G	NonFrameshift deletion	ENSGALG00000021066	FMO4
8	4781304	TAGA	T	NonFrameshift deletion	ENSGALG00000021066	FMO4
8	5047804	CA	C	Frameshift deletion	ENSGALG00000021041	SCYL3
8	5059763	G	GA	Frameshift insertion	ENSGALG00000003368	C1orf112
8	5099235	GA	G	Frameshift deletion	ENSGALG00000003399	SELE
8	5132865	T	TG	Frameshift insertion	ENSGALG00000003406	RXRG
8	5523811	A	AT	Frameshift insertion	ENSGALG00000003513	KLHL20
8	5592579	GCATCTACCA	G	NonFrameshift deletion	ENSGALG00000003664	RNASEL
8	5664776	A	AAC	Frameshift insertion	ENSGALG00000021002	ZNF668
8	5760557	C	CA	Frameshift insertion	ENSGALG00000027919
8	6020877	GGCT	G	NonFrameshift deletion	ENSGALG00000003955	CEP350
8	6077029	C	CAGGTGTGGGG	Frameshift insertion	ENSGALG00000004032
8	6077853	AGG	A	Frameshift deletion	ENSGALG00000004032
8	6086965	T	TTCC	Nonframeshift insertion	ENSGALG00000020984	FAM163A
8	6218294	G	GA	Frameshift insertion	ENSGALG00000004213	ABL2
8	7594491	GT	G	Frameshift deletion	ENSGALG00000004700	NCF2
8	10030218	CTCT	C	NonFrameshift deletion	ENSGALG00000005162	RNPC3
8	10630955	G	GTA	Frameshift insertion	ENSGALG00000020884
8	10631127	GAT	G	Frameshift deletion	ENSGALG00000020884
8	12022896	G	GTAGAGGAA	Frameshift insertion	ENSGALG00000021872
8	12372421	CGAT	C	Frameshift deletion	ENSGALG00000005597	CNN3
8	12718823	CAAG	C	NonFrameshift deletion	ENSGALG00000005786	DNTTIP2
8	13010120	A	AC	Frameshift insertion	ENSGALG00000005935	EVI5
8	13113542	TCAG	T	NonFrameshift deletion	ENSGALG00000005953	RPAP2
8	13899398	CTCT	C	NonFrameshift deletion	ENSGALG00000006113	ZNF326
8	14928350	C	CAT	Frameshift insertion	ENSGALG00000020791	CLCA2
8	15239104	TA	T	Frameshift deletion	ENSGALG00000008670	C1orf52
8	15254679	TC	T	Frameshift deletion	ENSGALG00000008680	SYDE2
8	15428130	TAGCAGTAGCAGC	T	NonFrameshift deletion	ENSGALG00000001863	VTG2
8	15428136	TAGCAGC	T	NonFrameshift deletion	ENSGALG00000001863	VTG2
8	15428386	GGCA	G	NonFrameshift deletion	ENSGALG00000001863	VTG2
8	15477287	ACAGCAG	A,ACAG	NonFrameshift deletion	ENSGALG00000020772
8	15942551	T	TCCTCTGCTGC	Frameshift insertion	ENSGALG00000008854
8	17566730	CAGCAGCAGCAGTGGT	C	NonFrameshift deletion	ENSGALG00000008900	TPRXL
8	17567129	C	CAGT	Nonframeshift insertion	ENSGALG00000008900	TPRXL
8	19233455	AG	A	Frameshift deletion	ENSGALG00000028778
8	19645499	CTG	C	Frameshift deletion	ENSGALG00000020716	C1orf228
8	19938271	GAGAGCC	G	NonFrameshift deletion	ENSGALG00000010228	TOE1
8	19950066	GCA	G	Frameshift deletion	ENSGALG00000010230	TESK2
8	20320082	CGCTCTGAGACAAGCA	C	NonFrameshift deletion	ENSGALG00000010313	MAST2
8	20805012	T	TG	Frameshift insertion	ENSGALG00000010474
8	20824628	TC	T	Frameshift deletion	ENSGALG00000010478	STIL
8	21560205	TTTC	T	NonFrameshift deletion	ENSGALG00000010502	SPATA6
8	22688955	ATC	A	Frameshift deletion	ENSGALG00000028493
8	22971533	C	CGCA	Nonframeshift insertion	ENSGALG00000010543	EPS15
8	23092222	CTCT	C	NonFrameshift deletion	ENSGALG00000010565	NRD1
8	23160456	C	CAG	Frameshift insertion	ENSGALG00000010570	BTF3L4
8	23374901	T	TAA	Frameshift insertion	ENSGALG00000028647	FAM159A
8	24020355	A	ACAG	Nonframeshift insertion	ENSGALG00000010743	LRRC42
8	24690317	G	GT	Frameshift insertion	ENSGALG00000010841	C1ORF168
8	26370843	GTCA	G	NonFrameshift deletion	ENSGALG00000010953	KANK4
8	26388242	ATC	A	Frameshift deletion	ENSGALG00000023192	GGA.31528
8	27187083	G	GGCAGCA	Nonframeshift insertion	ENSGALG00000011041	DNAJC6
8	27583218	CCTGCTG	C	NonFrameshift deletion	ENSGALG00000011229	SERBP1
8	27669083	AAC	A	Frameshift deletion	ENSGALG00000011255
9	2146547	ACCAGAC	A	NonFrameshift deletion	ENSGALG00000002302	YEATS2
9	2203813	A	AC	Frameshift insertion	ENSGALG00000000399	DUSP28
9	2942587	G	GTGC	Nonframeshift insertion	ENSGALG00000006714	CCDC61
9	2947678	AC	A	Frameshift deletion	ENSGALG00000006716
9	3230501	CT	C	Frameshift deletion	ENSGALG00000006609	EPHB1
9	3618824	GAC	G	Frameshift deletion	ENSGALG00000006597	DZIP1L
9	4270307	AT	A	Frameshift deletion	ENSGALG00000006347	D2HGDH
9	4419304	TGAA	T	NonFrameshift deletion	ENSGALG00000006016	PASK
9	4785709	CAG	C	Frameshift deletion	ENSGALG00000020985
9	7822758	A	ACCTCAACC	Frameshift insertion	ENSGALG00000028364
9	7822825	CCA	C	Frameshift deletion	ENSGALG00000028364
9	8057529	A	ATCC	Nonframeshift insertion	ENSGALG00000005030	DOCK10
9	9688598	ACAC	A	NonFrameshift deletion	ENSGALG00000002874	ZBTB38
9	9971051	G	GT	Frameshift insertion	ENSGALG00000002663	ATR
9	13122184	C	CA	stopgain SNV	ENSGALG00000023927
9	14364758	CCG	C	Frameshift deletion	ENSGALG00000007454	PDCD1
9	14465343	AAG	A	Frameshift deletion	ENSGALG00000007505	MUC4
9	14478505	T	TGGG	Nonframeshift insertion	ENSGALG00000007505	MUC4
9	14720412	CA	C	Frameshift deletion	ENSGALG00000007691	ARMC9
9	14751114	T	TCCTCCTCTG	Nonframeshift insertion	ENSGALG00000007705	NCL
9	14814170	TATTGCTGG	T	Frameshift deletion	ENSGALG00000023868
9	14814277	GAGA	G	NonFrameshift deletion	ENSGALG00000023868
9	15075137	T	TC	Frameshift insertion	ENSGALG00000004463	PRSS56
9	15392775	TGAG	T	NonFrameshift deletion	ENSGALG00000023776	FAM131A
9	15458677	TG	T	Frameshift deletion	ENSGALG00000027473
9	15458886	GAA	G	Frameshift deletion	ENSGALG00000027473
9	15548986	G	GACGGTGCCA	Nonframeshift insertion	ENSGALG00000008545	SENP5
9	16559683	GA	G	Frameshift deletion	ENSGALG00000008852	DNAJC19
9	16664665	GGAA	G	NonFrameshift deletion	ENSGALG00000008889	TTC14
9	18739400	T	TGAGGA	Frameshift insertion	ENSGALG00000009170	NCEH1
9	19029279	CAGGAGG	C	NonFrameshift deletion	ENSGALG00000023646
9	19029280	AGGAGG	A	Frameshift deletion	ENSGALG00000023646
9	19407489	TA	T	Frameshift deletion	ENSGALG00000009402	LRRC34
9	19420357	C	CA	Frameshift insertion	ENSGALG00000009409	MYNN
9	19420413	A	AG	Frameshift insertion	ENSGALG00000009409	MYNN
9	20099712	AG	A	Frameshift deletion	ENSGALG00000020649
9	20628957	TC	T	Frameshift deletion	ENSGALG00000009511
9	21404633	CCAGCAGCAG	CCAGCAG	NonFrameshift deletion	ENSGALG00000026305	OTOL1
9	21729130	C	CTGCCGA	Nonframeshift insertion	ENSGALG00000009574	IL12A
9	21810289	C	CGAT	Nonframeshift insertion	ENSGALG00000009580	IQCJ
9	21810292	T	TGCA	Nonframeshift insertion	ENSGALG00000009580	IQCJ
9	22219020	CAG	C	Frameshift deletion	ENSGALG00000009682	VEPH1
9	22497040	A	AAGC	Nonframeshift insertion	ENSGALG00000010312	PLCH1
9	22969246	GCTC	G	NonFrameshift deletion	ENSGALG00000010370	MED12L
9	23264539	TCGCCCGCC	T	Frameshift deletion	ENSGALG00000010412	WWTR1
9	23437887	C	CT	Frameshift insertion	ENSGALG00000027400
9	23438504	T	TA	stopgain SNV	ENSGALG00000027400
LGE22C19W28_E50C23	48959	A	AC	Frameshift insertion	ENSGALG00000006060	SCN8A
LGE22C19W28_E50C23	48961	C	CT	Frameshift insertion	ENSGALG00000006060	SCN8A
LGE22C19W28_E50C23	265454	TCTC	T	NonFrameshift deletion	ENSGALG00000006169	LIMA1
LGE22C19W28_E50C23	702878	AG	A	Frameshift deletion	ENSGALG00000010249
LGE22C19W28_E50C23	939326	GC	G	Frameshift deletion	ENSGALG00000026353
LGE22C19W28_JH375242_random	122509	CA	C	Frameshift deletion	ENSGALG00000013355
LGE64	116888	GAAA	G	NonFrameshift deletion	ENSGALG00000026046
LGE64	292891	C	CA	Frameshift insertion	ENSGALG00000024408
LGE64	293920	TA	T	Frameshift deletion	ENSGALG00000024408
LGE64	318906	TTG	T	Frameshift deletion	ENSGALG00000024405
LGE64	693605	CG	C	Frameshift deletion	ENSGALG00000028182
LGE64	694149	C	CA	Frameshift insertion	ENSGALG00000028182
LGE64	694196	T	TG	Frameshift insertion	ENSGALG00000028182
W_JH375234_random	33920	GCCT	G	NonFrameshift deletion	ENSGALG00000029030	AKAP8L
Z	2278340	C	CAGCAGCA	Frameshift insertion	ENSGALG00000001705	SLC14A2
Z	2707737	CTGTTTCGATGGTGACGCA	C	NonFrameshift deletion	ENSGALG00000001677	SETBP1
Z	7444731	CAAA	C	NonFrameshift deletion	ENSGALG00000005806	KIF24
Z	8857199	GAGCAGC	G	NonFrameshift deletion	ENSGALG00000002371	RUSC2
Z	9326379	A	AGAG	Nonframeshift insertion	ENSGALG00000002854	PDZD2
Z	10175201	C	CCTGCAG	Nonframeshift insertion	ENSGALG00000017411	RXFP3
Z	19342018	C	CACTAACAG	Frameshift insertion	ENSGALG00000020569	DIMT1
Z	19342222	GT	G	Frameshift deletion	ENSGALG00000020569	DIMT1
Z	20685983	AAAG	A	NonFrameshift deletion	ENSGALG00000014773	ERBB2IP
Z	23906987	A	ATGT,ATGC	Nonframeshift insertion	ENSGALG00000014946
Z	26257478	A	AG	Frameshift insertion	ENSGALG00000010164	SMARCA2
Z	31796105	TCAC	T	NonFrameshift deletion	ENSGALG00000015105	PSIP1
Z	31854839	CA	C	Frameshift deletion	ENSGALG00000015103	CCDC171
Z	31907208	T	TGAG	Nonframeshift insertion	ENSGALG00000015103	CCDC171
Z	35494330	C	CCAAT	Frameshift insertion	ENSGALG00000026001	C9orf85
Z	36656111	T	TCTCC	Frameshift insertion	ENSGALG00000015154	TRPM6
Z	37302551	CTTCATA	C	NonFrameshift deletion	ENSGALG00000015167	PRUNE2
Z	53390483	ACTT	A	NonFrameshift deletion	ENSGALG00000027423	SLC26A1
Z	56007294	CAGA	C	NonFrameshift deletion	ENSGALG00000014691	RNUXA
Z	56036836	TGGGGG	T	Frameshift deletion	ENSGALG00000014692	LMNB1
Z	63874862	AT	A	Frameshift deletion	ENSGALG00000015589	MSH3
Z	63926243	TATCTTATGA	T	Frameshift deletion	ENSGALG00000015577
Z	66181222	CA	C	Frameshift deletion	ENSGALG00000027341	C9orf84
Z	66943100	TAGTCAC	T	NonFrameshift deletion	ENSGALG00000020523	TOPORS
Z	69517850	TACCCCCCCCCCC	T	Frameshift deletion	ENSGALG00000026501
Z	72816952	CGCTGCT	C	NonFrameshift deletion	ENSGALG00000028484	TMED7
Z	79931943	CT	C	Frameshift deletion	ENSGALG00000002567
Un_AADN03018760	5354	CCAAGGGG	CTCAAGGGG,C	frameshift substitution	ENSGALG00000012531
Un_JH375456	14738	AG	A	Frameshift deletion	ENSGALG00000028285	SYPL2
Un_JH375467	10242	G	GC	Frameshift insertion	ENSGALG00000028401	SP1
Un_JH375467	10493	T	TA	Frameshift insertion	ENSGALG00000028401	SP1
Un_AADN03016580	4923	AT	A	Frameshift deletion	ENSGALG00000026742
Un_AADN03016580	5420	C	CTT,CTTT	Frameshift insertion	ENSGALG00000026742
Un_AADN03016580	5459	C	CTTTT,CTTT	Frameshift insertion	ENSGALG00000026742
Un_AADN03016580	5518	C	CTT,CTTTTTT	Frameshift insertion	ENSGALG00000026742
Un_AADN03016580	5680	CT	C	Frameshift deletion	ENSGALG00000026742
Un_AADN03016580	5857	TC	T	Frameshift deletion	ENSGALG00000026742
Un_JH375501	1790	CTGCAGCTGTGGG	C	NonFrameshift deletion	ENSGALG00000014634	PMEL
Un_AADN03020404	3223	AC	A	Frameshift deletion	ENSGALG00000027456	OCLN
Un_JH375554	9249	CCTCCAGCTGCTT	C	NonFrameshift deletion	ENSGALG00000013542
Un_JH375554	21478	C	CTTCACACCA	Nonframeshift insertion	ENSGALG00000009956	ESPL1
Un_AADN03025503	2011	CG	C	Frameshift deletion	ENSGALG00000028330
Un_AADN03025503	2302	CG	C	Frameshift deletion	ENSGALG00000028330
Un_JH375561	4598	AGC	A	Frameshift deletion	ENSGALG00000027576	CIAO1
Un_JH375561	15497	TGCAGCA	T	Frameshift deletion	ENSGALG00000027576	CIAO1
Un_JH375622	607	G	GGAGGAA	Nonframeshift insertion	ENSGALG00000029153	GPATCH4
Un_JH375622	622	G	GAAGAA	Frameshift insertion	ENSGALG00000029153	GPATCH4
Un_JH375622	727	G	GGAA	Nonframeshift insertion	ENSGALG00000029153	GPATCH4
Un_JH375637	10185	G	GC	Frameshift insertion	ENSGALG00000027878	TAF6L
Un_JH375645	1795	TG	T	Frameshift deletion	ENSGALG00000029179
Un_AADN03023623	4980	C	CG	Frameshift insertion	ENSGALG00000026626	SLC44A2
Un_AADN03013871	532	CAAT	C	NonFrameshift deletion	ENSGALG00000028712
Un_JH375741	5417	TC	T	Frameshift deletion	ENSGALG00000028903
Un_AADN03020473	303	CTG	C	Frameshift deletion	ENSGALG00000028160
Un_AADN03020473	380	A	ACTGTGTTG	Frameshift insertion	ENSGALG00000028160
Un_AADN03026270	1181	CCT	C	Frameshift deletion	ENSGALG00000027954
Un_AADN03018986	971	T	TG	Frameshift insertion	ENSGALG00000026429	RBMS2
Un_JH375862	7281	TGGAGGGGATGTGACC	T	NonFrameshift deletion	ENSGALG00000028959
Un_AADN03012381	2738	TG	T	Frameshift deletion	ENSGALG00000028082
Un_AADN03019028	2845	TC	T	Frameshift deletion	ENSGALG00000028093
Un_AADN03012628	343	T	TC	Frameshift insertion	ENSGALG00000027882
Un_JH376079	12773	GT	G	Frameshift deletion	ENSGALG00000029139
Un_JH376175	32379	A	AC	Frameshift insertion	ENSGALG00000026208
Un_JH376175	32787	ATTTCC	A	Frameshift deletion	ENSGALG00000026208
Un_JH376212	81	A	ACG	Frameshift insertion	ENSGALG00000025993
Un_AADN03024817	2397	T	TCA	Frameshift insertion	ENSGALG00000027480
Un_AADN03017070	2089	AG	A	Frameshift deletion	ENSGALG00000026895	WDR74
Un_JH376255	3398	C	CCCCTCT	Nonframeshift insertion	ENSGALG00000028143	GADD45B
Un_AADN03016590	963	T	TC	Frameshift insertion	ENSGALG00000027563
Un_JH376272	3510	GCGTCAATTAAGTGGA	G	NonFrameshift deletion	ENSGALG00000026855
Un_JH376272	3979	CA	C	Frameshift deletion	ENSGALG00000026855
Un_JH376279	55693	GT	G	Frameshift deletion	ENSGALG00000013303	SLC27A1
Un_AADN03027016	448	TGCCATCCAG	T	NonFrameshift deletion	ENSGALG00000028739
Un_AADN03027016	588	GTGCCATTCA	G	NonFrameshift deletion	ENSGALG00000028739
Un_AADN03027016	878	T	TGTGCCATGCG	Frameshift insertion	ENSGALG00000028739
Un_AADN03027016	887	CG	C	Frameshift deletion	ENSGALG00000028739
Un_JH376285	26522	C	CTGGT	Frameshift insertion	ENSGALG00000026942
Un_AADN03019266	1104	AG	A	Frameshift deletion	ENSGALG00000028154
Un_JH376303	8330	CG	C	Frameshift deletion	ENSGALG00000000160	ZNF638
Un_JH376306	20040	GC	G	Frameshift deletion	ENSGALG00000026720
Un_AADN03026431	1034	CTT	C	Frameshift deletion	ENSGALG00000026967
Un_AADN03026431	1167	TG	T	Frameshift deletion	ENSGALG00000026967
Un_JH376312	1079	GT	G	Frameshift deletion	ENSGALG00000027478
Un_JH376312	1250	T	TG	Frameshift insertion	ENSGALG00000027478
Un_JH376312	1735	TA	T	Frameshift deletion	ENSGALG00000027478
Un_AADN03014660	1077	AAT	A	Frameshift deletion	ENSGALG00000022026
Un_AADN03025573	539	AT	A	Frameshift deletion	ENSGALG00000029067
Un_AADN03025573	842	AC	A	Frameshift deletion	ENSGALG00000029067
Un_AADN03025573	976	TG	T	Frameshift deletion	ENSGALG00000029067
Un_AADN03025573	1196	AC	A	Frameshift deletion	ENSGALG00000029067
Un_AADN03025573	1288	TG	T	Frameshift deletion	ENSGALG00000029067
Un_AADN03013745	466	TCC	T	Frameshift deletion	ENSGALG00000029111
Un_AADN03013745	660	GC	G	Frameshift deletion	ENSGALG00000029111
Un_AADN03013745	970	G	GC	Frameshift insertion	ENSGALG00000029111
Un_AADN03013745	1172	ATGTCCCCTCTTTGTGC	A	Frameshift deletion	ENSGALG00000029111
Un_AADN03013745	1426	C	CA	Frameshift insertion	ENSGALG00000029111
Un_AADN03013745	1677	C	CA	Frameshift insertion	ENSGALG00000029111
Un_AADN03022029	1112	A	AGACT	Frameshift insertion	ENSGALG00000028514
Un_AADN03022029	1432	ACC	A	Frameshift deletion	ENSGALG00000028514
Un_JH376320	10235	ACC	A	Frameshift deletion	ENSGALG00000028475	MROH1
Un_JH376320	10302	C	CT	Frameshift insertion	ENSGALG00000028475	MROH1
Un_AADN03015454	5625	TC	T	Frameshift deletion	ENSGALG00000028728
Un_JH376326	57118	GA	G	Frameshift deletion	ENSGALG00000028805
Un_JH376331	39913	T	TCTG	Nonframeshift insertion	ENSGALG00000014436	GPAT2
Un_JH376331	67697	T	TGGAGGA	Nonframeshift insertion	ENSGALG00000014430	CASP17
Un_JH376331	67717	A	AGG	Frameshift insertion	ENSGALG00000014430	CASP17
Un_AADN03014805	13244	G	GC	Frameshift insertion	ENSGALG00000025902
Un_AADN03014805	13339	CG	C	Frameshift deletion	ENSGALG00000025902
Un_AADN03025011	6661	ACCCATGGAGGC	A	Frameshift deletion	ENSGALG00000027082
Un_AADN03025011	6950	AG	A	Frameshift deletion	ENSGALG00000027082
Un_AADN03017184	5202	AC	A	Frameshift deletion	ENSGALG00000028510
Un_JH376377	652	T	TC	Frameshift insertion	ENSGALG00000018835	RNF41
Un_JH376396	37384	GGCTTTGTGT	G	NonFrameshift deletion	ENSGALG00000009761	CD69
Un_AADN03012483	208	TTCG	T	NonFrameshift deletion	ENSGALG00000017045
M	7088	C	CT	Frameshift insertion	ENSGALG00000018373	MT-CO1
M	7095	T	TAC	Frameshift insertion	ENSGALG00000018373	MT-CO1
M	10948	T	TC	Frameshift insertion	ENSGALG00000018366	MT-ND3
M	14379	AC	A	Frameshift deletion	ENSGALG00000018361	MT-ND5
M	14392	A	AC	Frameshift insertion	ENSGALG00000018361	MT-ND5
