# Supplementary material for: Genome-Wide Characterization of Insertion and Deletion Variation in Chicken Using Next Generation Sequencing
Source: PLoS One. 2014 Aug 18;9(8):e104652. doi: 10.1371/journal.pone.0104652 (PMC4136736; doi:10.1371/journal.pone.0104652)
Supplement: Table S5 — Distribution of INDELs in QTL regions. (XLSX) [file pone.0104652.s006.xlsx]

## Sheet: QTL
Table S5 Distribution of INDELs in QTL regions
Chromosome	Start	End	QTL length (bp)	Indel count	Q20 Reads	Indel Density (kb-1)	Trait*
4	51276932	51345840	68909	287	8211	3.89	Feather pecking (15642)
1	185046505	185116688	70184	239	7746	3.43	Breast muscle weight (6966);Body weight(42 days)(6889);Body weight(8 days)(6580)
4	46884244	46953152	68909	231	8104	3.17	Spleen percentage (12574)
6	8190217	8246270	56054	190	6840	3.09	Pectoralis major weight (11943);Breast muscle percentage (11936)
12	5343115	5344494	1380	5	180	3.09	Abdominal fat percentage (11933)
1	109234996	109235995	1000	2	73	3.04	Crooked digits QTL (9317)
3	37053774	37121024	67251	193	7048	3.04	Breast muscle percentage (12596)
1	113790069	113860252	70184	208	7631	3.03	Growth(119-133 days)(14417)
4	30914601	30983509	68909	203	7580	2.98	Body weight(70 days)(9467);Growth(56-70 days)(9466)
1	176304488	176374670	70183	216	8319	2.88	Abdominal fat percentage (14493)
4	36867369	36936276	68908	194	7543	2.86	Thigh bone weight (7061)
4	23569532	23570531	1000	3	117	2.85	Tibia width (9334);Body depth (9299)
4	36970732	37039640	68909	192	7654	2.79	Growth(28-42 days)(12522)
2	83070521	83132991	62471	162	6586	2.73	Breast muscle weight (12568)
3	59271467	59338718	67252	135	5727	2.62	Feather pecking (15629);Feather pecking (15628)
3	6443560	6510810	67251	158	6723	2.61	Classical complement activation by SRBC (14516);Antibody response to NDV(Newcastle disease virus)(14515);Antibody titer to KLH antigen (14514)
6	7991225	8047278	56054	155	6669	2.58	Feather pecking (15664)
8	13468723	13516804	48082	122	5296	2.56	Abdominal fat weight (9720);Body weight(42 days)(9719)
2	105980639	106043109	62471	166	7240	2.55	Abdominal fat percentage (14494);Growth(119-133 days)(14422)
3	79856878	79924128	67251	166	7337	2.51	Ratio of triiodothyronine to thyroxine (9253)
3	104164605	104231856	67252	30	1348	2.48	Body weight(21 days)(15692)
2	102152317	102214786	62470	161	7234	2.47	Growth(0-14 days)(12518);Body weight(14 days)(1912)
4	78098806	78167714	68909	175	7924	2.45	Age at first egg (16754)
10	8804579	8834579	30001	78	3532	2.45	Heart percentage (2223)
1	124102122	124172305	70184	168	7717	2.42	Egg production rate (9674);Body weight(42 days)(9673);Abdominal fat weight (9672);Egg production rate (9671);Body weight(42 days)(9670);Egg number (6881);Breast muscle weight (6880);Body weight(42 days)(6879)
5	8077424	8136713	59290	149	6848	2.42	Feather pecking (15649)
7	844644	1398883	554240	1352	62939	2.39	Body weight(300 days)(19530);Egg number (19529);Age at first egg (19528);Body weight(126 days)(15691);Body weight(112 days)(15690);Body weight(98 days)(15689);Body weight(84 days)(15688);Body weight(70 days)(15687);Body weight(56 days)(15686);Body weight(42 days)(15685)
13	12906586	12955591	49006	128	5977	2.38	Abdominal fat weight (6993);Breast muscle weight (6992);Body weight(42 days)(6991);Body weight(21 days)(6990);Drumstick bone weight (6738)
1	92044577	92114760	70184	159	7473	2.36	Bone mineral content (9185)
3	34094939	34162189	67251	156	7345	2.36	Carcass weight (1978)
3	44045008	44112259	67252	158	7550	2.33	Growth(46-112 days)(6609);Growth(8-46 days)(6608);Body weight(200 days)(6607);Body weight(112 days)(6606);Body weight(46 days)(6605);Body weight(8 days)(6604)
2	6472023	6534494	62472	152	7297	2.32	Abdominal fat percentage (12592)
3	6602211	6669462	67252	160	7662	2.32	Growth(1-8 days)(6598);Body weight(8 days)(6597)
1	83410741	83480924	70184	166	8016	2.3	Body weight(21 days)(6963);Body weight(42 days)(6877)
5	55061607	55120896	59290	138	6659	2.3	Egg weight (19513)
6	4796630	4852683	56054	127	6137	2.3	Egg weight (16759)
13	2016438	2065443	49006	110	5316	2.3	Glucagon level (9264)
4	49803873	49872781	68909	166	8064	2.29	Classical complement activation by SRBC (14544)
4	63315522	63384430	68909	158	7705	2.28	Receiving feather pecking (15604)
2	69018005	69080475	62471	147	7185	2.27	Antibody titer to SRBC antigen (14398)
8	6843499	6891580	48082	117	5726	2.27	Drumstick percentage (12558)
1	129895965	129966148	70184	167	8215	2.26	Abdominal fat weight (6885);Breast muscle weight (6884);Body weight(42 days)(6883);Body weight(21 days)(6882)
7	12606891	12648390	41500	85	4180	2.26	Growth(14-28 days)(12526)
2	66162243	66224712	62470	145	7202	2.24	Antibody titer to SRBC antigen (14396)
5	49202793	49265047	62255	142	7048	2.24	Alternative complement activation by BRBC (14556);Alternative complement activation by BRBC (14555)
2	58859807	58922277	62471	137	6837	2.23	Systemic sclerosis incidence (19668)
2	121547573	121610044	62472	130	6479	2.23	Spleen weight (1886)
4	67303343	67372251	68909	157	7872	2.22	Abdominal fat percentage (14486)
5	50313143	50372432	59290	135	6755	2.22	Abdominal fat weight (9710);Carcass weight (9709);Body weight(42 days)(9708);Breast muscle weight (6930);Body weight(42 days)(6929);Body weight(21 days)(6928);Abdominal fat weight (6563)
1	194350709	194420892	70184	122	6132	2.21	Abdominal fat weight (9677);Egg production rate (9676);Body weight(42 days)(9675)
2	113025493	113087963	62471	131	6584	2.21	Abdominal fat weight (6894);Breast muscle weight (6893);Body weight(42 days)(6892);Body weight(21 days)(6891)
3	55662722	55781813	119092	265	13380	2.2	Breast muscle weight (1956);Feather pecking (15625);Feather pecking (15624);Body weight(112 days)(9506)
2	65506297	65568767	62471	139	7056	2.19	Egg shell stiffness (11834);Egg shell strength (11833);Egg shell thickness (11832);Egg shell thickness (11831);Egg shell thickness (11830)
3	21727298	21794548	67251	152	7714	2.19	Pectoralis minor weight (11915)
3	75039513	75375768	336256	737	37576	2.18	Marek's disease-related traits (4063);Marek's disease-related traits (4062);Marek's disease-related traits (4061);Marek's disease-related traits (4060);Marek's disease-related traits (4059)
1	145196114	145266297	70184	157	8046	2.17	Egg production rate (16699)
4	58029958	58098866	68909	153	7846	2.17	Thyroxine level (9255)
1	84323128	84393311	70184	150	7764	2.15	Carcass weight (19466);Carcass weight (19465);Body weight(90 days)(19464);Abdominal fat weight (19463);Breast muscle weight (19462);Carcass weight (19461);Carcass weight (19460);Carcass weight (19459);Body weight(90 days)(19458)
2	83507818	83570288	62471	141	7331	2.14	Glucose level (9252)
4	49457734	49561096	103363	218	11300	2.14	Feather tract width, breast (19647);Abdominal fat weight (6978);Breast muscle weight (6977);Body weight(42 days)(6976);Body weight(21 days)(6921);Thigh muscle weight (6697);Bone mineral content (9140)
2	148694921	148757390	62470	74	3860	2.13	Growth(8-46 days)(6596)
4	40939098	41008006	68909	135	7191	2.09	Thigh muscle weight (7062)
4	82220896	82289804	68909	145	7751	2.08	Shank length (9149);Shank weight (9147);Shank weight to length ratio (9145)
18	9870411	9993323	122913	132	7052	2.08	Abdominal fat weight (11928)
1	79079735	79149917	70183	143	7679	2.07	Antibody titer to SRBC antigen (14392)
1	90258868	90329051	70184	147	7908	2.07	Breast muscle weight (6876);Body weight(42 days)(6875);Body weight(21 days)(6874)
4	51525004	51593912	68909	147	7882	2.07	Liver bacterial burden after challenge with Salmonella E (13653);Liver bacterial burden after challenge with Salmonella E (13652);Cecal bacterial burden after challenge with Salmonella E (13648)
5	33732713	33792003	59291	122	6602	2.05	Receiving feather pecking (15607)
19	5483768	5507223	23456	24	1299	2.05	Liver bacterial burden after challenge with Salmonella E (13651);Cecal bacterial burden after challenge with Salmonella E (13646);Antibody response to SE(Salmonella enteritidis)(10423);Cecal bacterial burden after challenge with Salmonella E (10422);Spleen bacterial burden after challenge with Salmonella E (10421)
8	18398046	18446127	48082	104	5672	2.04	Antibody response to SE(Salmonella enteritidis)(2197);Antibody response to E. coli (2196)
Z	36692008	36760715	68708	71	3863	2.04	Blood and meat spots (15348);Blood and meat spots (15347);Blood and meat spots (15346)
Z	37499327	37568034	68708	70	3814	2.04	Blood and meat spots (15359);Blood and meat spots (15358);Blood and meat spots (15357)
1	184695587	184765770	70184	125	6854	2.03	Shank weight (9190)
4	46229608	46298516	68909	135	7407	2.03	Egg shell shape (11837);Egg shell stiffness (11836);Egg shell shape (11835);Egg shell strength (11826);Egg shell thickness (11825);Egg shell thickness (11824);Egg shell stiffness (11823)
9	3970636	4009114	38479	69	3769	2.03	Breast muscle percentage (11938)
2	129599625	129662096	62472	125	6893	2.02	Carcass weight (9688);Body weight(42 days)(9687)
3	44751146	44818396	67251	159	8754	2.02	Feather length, back (19657)
3	75779276	75846526	67251	146	8029	2.02	Dressing percentage (12606);Weight of the front half of the carcass (12605)
4	78221971	78294324	72354	152	8350	2.02	Bone mineral density (9142);Average daily gain (15317);Body weight(84 days)(15311);Body weight(77 days)(15307)
5	57528079	57587368	59290	115	6313	2.02	Marek's disease-related traits (4600);Antibody response to SE(Salmonella enteritidis)(2101);Cecal bacterial burden after challenge with Salmonella E (2100);Spleen bacterial burden after challenge with Salmonella E (2099);Antibody response to E. coli (2098)
Z	35852770	35853769	1000	1	55	2.02	Egg number (2256)
5	33105697	33677892	572196	1140	63389	2	Drumstick bone weight (6708);Classical complement activation by SRBC (14552);Antibody titer to KLH antigen (14551)
16	87315	107314	20000	16	892	2	Antibody titer to SRBC antigen (14415)
1	172721615	172791798	70184	139	7773	1.99	Abdominal fat weight (6822);Body weight(70 days)(6821)
2	75143253	75205723	62471	125	6989	1.99	Egg weight (19521);Egg weight (19515)
4	37315277	38038820	723544	1455	81043	1.99	Abdominal fat weight (6975);Body weight(42 days)(6974);Body weight(21 days)(6973);Breast muscle weight (6915);Marek's disease-related traits (6795);Marek's disease-related traits (6794);Thigh bone weight (6694);Body weight(40 days)(6693)
4	81772987	81823856	50870	104	5795	1.99	Fear-tonic immobility attempts (2052)
1	153784314	153866040	81727	157	8810	1.98	Drumstick percentage (12541);Fear-headflicks (1841)
2	5348475	5442180	93706	183	10242	1.98	Haugh units (9283);Blood and meat spots (15341);Body weight(42 days)(6890)
4	68974035	69042942	68908	131	7358	1.98	Abdominal fat percentage (14485);Specific gravity (3343);Albumen weight (3342);Egg shell weight (3341);Egg weight (3340);Body weight (3339)
8	27592916	27647564	54649	73	4134	1.96	Carcass weight (9718);Body weight(ascites conditions)(2200)
15	9177365	9211954	34590	55	3120	1.96	Triiodothyronine level (9244)
16	120783	535270	414488	232	13192	1.96	Antibody titer to IBD (12355);Feed conversion ratio (12354);Oxygen saturation (12353);Antibody titer to IBD (12352);Late mortality (12351);Early mortality (12350);Early mortality (12349);Body weight(40 days)(12348);Body weight(40 days)(12347);Body weight(7 days)(12346);Antibody response to MB antigen (2353);Antibody response to SRBC antigen (2352);Antibody response to SRBC antigen (2351);Cloacal …
4	77778392	78019560	241169	485	27605	1.95	Tibia length (9196);Body weight(140 days)(17078)
1	122831799	122901982	70184	141	8060	1.94	Antibody titer to SRBC antigen (14394)
2	97037548	97100018	62471	109	6256	1.94	Egg shell weight (16739)
20	14282241	14302601	20361	31	1779	1.94	Abdominal fat percentage (19477);Abdominal fat weight (19476);Shank length (19339);Drumstick and thigh weight (19338);Wing weight (19337);Drumstick and thigh weight (19336);Egg number (16791);Haugh units (16790);Egg weight (16789);Body weight(14 days)(9484);Growth(0-14 days)(9483);Body weight(42 days)(9482);Body weight(28 days)(9481);Abdominal fat weight (6960);Abdominal fat weight (6999);Body we…
23	1180435	1241942	61508	55	3141	1.94	Egg number (16798)
1	185234272	185304455	70184	125	7200	1.93	Growth(112-200 days)(9501)
3	62760174	62827424	67251	137	7905	1.93	Feather pecking (15634)
5	27765551	28732191	966641	1910	109872	1.93	Alternative complement activation by BRBC (14558)
3	59530385	59597635	67251	135	7807	1.92	Feather pecking (15633);Feather pecking (15632);Feather pecking (15631)
3	100035965	100103216	67252	126	7275	1.92	Ratio of triiodothyronine to thyroxine (9226)
11	2080067	2123806	43740	71	4116	1.92	Fear-restraint test (2275)
2	99130684	99193154	62471	120	6970	1.91	Antibody titer to SRBC antigen (14399)
2	100684248	100746718	62471	115	6675	1.91	Shank weight to length ratio (9136)
3	95640021	95707271	67251	129	7493	1.91	Growth(1-8 days)(9505)
4	67551415	67964868	413454	807	46844	1.91	Carcass weight (9291);Body weight (9289);Body weight(21 days)(6920);Body weight(14 days)(1996);Tibia bone mineral density (9345);Femur weight (9321)
4	84705801	84809164	103364	183	10733	1.89	Abdominal fat weight (9700);Body weight(42 days)(9699);Breast muscle weight (6923);Body weight(42 days)(6922);Feather tract width, breast (19659)
5	28914421	28973711	59291	116	6825	1.89	Carcass weight (2065)
9	8341580	8380058	38479	72	4228	1.89	Abdominal fat weight (11994)
19	5766413	5789868	23456	41	2408	1.89	Feather pecking (15675)
4	81876351	81945277	68927	134	7973	1.87	Body weight(14 days)(2056);Drumstick percentage (12548);Shank weight (9148);Tibia length (9144);Liver percentage (2054)
7	10324358	10365857	41500	77	4566	1.87	Breast muscle weight (6982)
1	35425315	35495497	70183	127	7591	1.86	Egg weight (16745)
2	4821772	4884242	62471	116	6922	1.86	Egg number (17177);Egg number (17176);Egg number (17175);Egg number (17174);Egg number (17173);Body weight(day of first egg)(17172);Age at first egg (17171);Body weight(119 days)(17170);Body weight(91 days)(17169);Body weight(77 days)(17168);Body weight(63 days)(17167);Body weight(49 days)(17166)
2	109400445	109462916	62472	120	7152	1.86	Abdominal fat weight (9686)
7	5354137	5395635	41499	76	4528	1.86	Abdominal fat percentage (12552)
Z	20864322	20950206	85885	80	4795	1.86	Antibody titer to KLH antigen (14634);Antibody titer to KLH antigen (14633)
1	60384376	60454559	70184	131	7854	1.85	Carcass weight (19563);Carcass weight (19562);Carcass weight (19561);Body weight(84 days)(19560);Carcass weight (19559);Carcass weight (19558);Carcass weight (19557);Body weight(84 days)(19556);Body weight(70 days)(19555);Body weight(56 days)(19554);Body weight(42 days)(19553);Carcass weight (19552);Carcass weight (19551);Carcass weight (19550);Body weight(84 days)(19549);Carcass weight (19548);C…
4	30501147	30570055	68909	129	7730	1.85	Growth(42-56 days)(9465)
4	81596458	81768729	172272	326	19567	1.85	Egg weight (19522);Egg weight (19516);Egg weight (19514);Egg weight (19512);Egg weight (16756);Egg weight (19523);Egg weight (19517);Body weight(56 days)(2051);Tibia length (9143);Egg weight (16755)
2	109857983	110795047	937065	1667	100748	1.84	Spleen percentage (12571);Pectoralis major percent (1882);Breast muscle percentage (1880);Marek's disease-related traits (1888)
19	3285643	3608257	322615	560	33726	1.84	Abdominal fat percentage (12004);Tibia bone mineral content (2370);Body weight(42 days)(9733);Body weight(42 days)(6951);Body weight(21 days)(6950)
Z	36953098	37021805	68708	65	3915	1.84	Feather pecking (15616)
1	183642833	183713016	70184	122	7422	1.83	Bone mineral density (9129)
3	38137887	38205137	67251	122	7391	1.83	Alternative complement activation by BRBC (14520);Classical complement activation by SRBC (14519);Antibody titer to LPS antigen (14518)
3	44825122	44892373	67252	118	7176	1.83	Abdominal fat percentage (14478)
3	56050819	56118069	67251	120	7281	1.83	Cecal bacterial burden after challenge with Salmonella E (13649);Body weight(119 days)(13583);Body weight(119 days)(13582);Body weight(91 days)(13581);Body weight(77 days)(13580);Body weight(77 days)(13579);Body weight(49 days)(13578)
11	16315878	16359616	43739	79	4791	1.83	Pectoralis minor percent (11971)
2	46932732	47901032	968301	1750	107052	1.82	Egg production rate (9684);Antibody response to KLH antigen (1899)
3	6890780	6958030	67251	128	7808	1.82	Abdominal fat percentage (14499)
5	51632049	51691339	59291	99	6053	1.82	Feather pecking (15650)
6	2472467	2528520	56054	100	6108	1.82	Body weight(14 days)(2102)
1	125081183	125151366	70184	126	7717	1.81	Antibody titer to SRBC antigen (14395)
2	124158481	124283422	124942	235	14426	1.81	Bone mineral density (9134);Shank length (9138);Shank weight to length ratio (9135);Body weight(21 days)(6902);Egg shell thickness (3333);Body weight (3332)
2	133037363	133099832	62470	107	6574	1.81	Breast muscle weight (6969)
5	8877820	8937109	59290	115	7042	1.81	Insulin-like growth factor II level (9259)
5	20777690	20836979	59290	67	4107	1.81	Abdominal fat weight (11991)
1	96669827	96740009	70183	118	7271	1.8	Growth(46-112 days)(9491);Body weight(112 days)(9487)
3	42598859	42666110	67252	126	7789	1.8	Egg shell stiffness (11828)
3	45247118	45314368	67251	124	7640	1.8	Muscle fiber diameter (19623);Cecal bacterial burden after challenge with Salmonella E (19594)
2	7409089	7979531	570443	950	59013	1.79	Shank circumference (19313);Shank length (19312);Shank circumference (19325);Wing percentage (19324);Carcass weight (19323);Shank circumference (19311);Shank length (19310);Wing percentage (19309);Carcass weight (19308);Shank circumference (19322);Drumstick and thigh muscle percentage (19321);Drumstick and thigh percentage (19320);Body weight(84 days)(19319);Shank length (19318);Breast muscle wei…
4	52420821	52489729	68909	119	7378	1.79	Conformation score (7059)
12	9972193	9973571	1379	1	62	1.79	Growth(46-112 days)(9520)
15	5041196	5075784	34589	62	3854	1.79	Egg weight (16784)
16	33315	53314	20000	14	866	1.79	Antibody titer to SRBC antigen (14414)
1	78058563	78128746	70184	121	7553	1.78	Oocyst shedding (6556)
1	80603397	80673580	70184	123	7657	1.78	Abdominal fat weight (9667);Oocyst shedding (9366)
2	100095861	100158330	62470	105	6555	1.78	Growth(8-46 days)(6593)
11	5750222	5815830	65609	117	7316	1.78	Abdominal fat weight (9738);Breast muscle weight (6989);Growth(112-200 days)(9517)
28	2798253	2811216	12964	11	685	1.78	Haugh units (16804)
1	90644878	90750152	105275	183	11492	1.77	Liver percentage (1820);Growth(161-175 days)(14421)
1	175213133	175283315	70183	124	7786	1.77	Abdominal fat percentage (14492)
2	84007586	85007121	999536	1791	112257	1.77	Breast muscle percentage (12569);Body weight(42 days)(6901);Egg shell color (1914)
3	3871732	3938983	67252	100	6262	1.77	Abdominal fat weight (6970);Breast muscle weight (6909);Body weight(42 days)(6908);Body weight(21 days)(6907)
3	43776004	43843254	67251	120	7543	1.77	Duration of broodiness (13604);Qualifying egg number (13603);Egg number (13602);Qualifying egg number (13601);Egg number (13600)
3	100170468	100237718	67251	116	7274	1.77	Growth(28-42 days)(12520)
4	36429507	36498415	68909	107	6713	1.77	Body weight(42 days)(9471);Body weight(28 days)(9470);Growth(14-28 days)(9469)
6	17325416	17409496	84081	156	9823	1.77	Feather pecking (15666);Feather pecking (15665);Drumstick percentage (2117)
28	2024432	2037395	12964	13	816	1.77	Body weight(42 days)(6997)
1	123519598	123589781	70184	119	7523	1.76	Body weight(84 days)(15314);Body weight(77 days)(15309)
5	8701266	8760555	59290	95	6007	1.76	Weight of the front half of the carcass (12609);Pectoralis major weight (12608);Breast muscle weight (2067);Body weight(42 days)(2062)
4	66424401	66493309	68909	129	8189	1.75	Spleen weight (12547);Shank weight to length ratio (9146)
4	82875531	82978894	103364	168	10675	1.75	Shank length (9150);Bone mineral content (9139);Body weight(42 days)(2055)
19	6989357	7012812	23456	26	1653	1.75	Antibody titer to KLH antigen (14623)
1	175936024	176006206	70183	117	7467	1.74	Wing weight (16828);Drumstick and thigh muscle weight (16827);Breast muscle weight (16826);Body weight(90 days)(16825);Average daily gain (16824);Average daily gain (16823)
1	195064641	195134824	70184	93	5961	1.73	Carcass weight (9678)
2	89062949	89125420	62472	104	6687	1.73	Shank length (9195)
7	1606383	1647882	41500	78	5003	1.73	Abdominal fat weight (11925)
9	9121776	9160253	38478	67	4314	1.73	Pectoralis minor weight (11955);Pectoralis major weight (11945)
3	98253809	98321059	67251	113	7318	1.72	Residual feed intake (9277);Specific gravity (9276);Body weight(130 days)(9275);Age at first egg (9274)
5	44375947	44435237	59291	108	6955	1.72	Abdominal fat weight (6924)
5	52812225	52871514	59290	93	5994	1.72	Egg shell weight (16757)
6	15697717	15753770	56054	95	6125	1.72	Insulin level (9261)
9	18338394	18376872	38479	65	4193	1.72	Albumen height (16769)
7	29784054	29825553	41500	77	5010	1.71	Abdominal fat percentage (14506)
1	54924490	54994673	70184	122	7978	1.7	Growth(63-77 days)(14419)
2	106932841	107869905	937065	1549	101231	1.7	Pectoralis major percent (11946);Pectoralis minor weight (11951);Growth(119-133 days)(14423);Triglyceride level (1919)
3	54356240	54423491	67252	115	7492	1.7	Egg shell color (3337);Body weight (3336)
3	99228951	99565206	336256	549	35862	1.7	Body weight(42 days)(15693);Breast muscle weight (15697);Body weight(42 days)(1983);Breast muscle weight (6854)
10	14888316	14918315	30000	47	3076	1.7	Abdominal fat percentage (2237)
18	9036821	9159734	122914	149	9722	1.7	Abdominal fat weight (11996)
Z	34586107	34685733	99627	84	5501	1.7	Abdominal fat weight (2246);Breast muscle percentage (2245);Drumstick and thigh muscle percentage (19328)
4	39905463	39974371	68909	114	7494	1.69	Fear-headflicks (2000)
4	84361256	84430164	68909	114	7514	1.69	Insulin-like growth factor II level (9258)
20	6189996	6230026	40031	75	4918	1.69	Lactate level (9269)
Z	37179834	37248541	68708	57	3749	1.69	Blood and meat spots (15353);Blood and meat spots (15352)
1	78441481	78954835	513355	822	54246	1.68	Antibody titer to SRBC antigen (14391);Growth(1-8 days)(9489)
2	96197313	96853258	655946	1045	69275	1.68	Growth(14-28 days)(12493);Marek's disease-related traits (4590);Carcass weight (9685);Weight of the front half of the carcass (6569)
3	18160627	18227878	67252	117	7755	1.68	Feather pecking (15619)
3	86716200	86783451	67252	112	7409	1.68	Abdominal fat weight (6972);Body weight(42 days)(6911)
3	104984146	105051397	67252	89	5887	1.68	Egg number (6914);Body weight(21 days)(6913)
4	57650959	57719866	68908	122	8084	1.68	Marek's disease-related traits (4067);Marek's disease-related traits (4066);Marek's disease-related traits (4065)
27	3625393	3871705	246313	236	15567	1.68	Pectoralis major percent (11950);Abdominal fat percentage (11934);Drumstick and thigh percentage (11921);Drumstick and thigh weight (11920);Carcass ash content, dry matter basis (17137);Shank weight percentage (15595);Body weight(35 days)(7159);Glucose level (2414);Shank weight (2413);Wing weight (2412);Thigh weight (2411);Body weight (2405);Body weight (2404);Femur bending strength (6782);Body w…
2	39012771	39075240	62470	108	7189	1.67	Abdominal fat weight (9683);Body weight(42 days)(9682)
2	113194480	113256950	62471	108	7193	1.67	Insulin level (9223)
4	79928860	79997768	68909	117	7777	1.67	Breast muscle weight (12572)
1	65781533	65851716	70184	110	7362	1.66	Abdominal fat weight (9666);Abdominal fat weight (6562);Age at sexual maturity (3328)
1	173002349	173072532	70184	117	7827	1.66	Body weight(49 days)(6823)
15	9250859	9285447	34589	49	3271	1.66	Feather length, tail (19655)
1	144564462	144634644	70183	110	7391	1.65	Triiodothyronine level (9249)
1	178160844	178231027	70184	110	7394	1.65	Body weight(200 days)(9498)
3	18274954	18342205	67252	117	7868	1.65	Feather pecking (15620);Alternative complement activation by BRBC (14517)
3	18781926	18849176	67251	117	7899	1.65	Egg weight (15373);Egg weight (15372);Egg number (15371);Egg number (15370);Egg number (15369);Egg number (15368);Egg number (15367);Egg number (15366);Egg number (15365)
3	47190279	47257529	67251	107	7215	1.65	Spleen percentage (1946)
5	34977403	35036692	59290	94	6325	1.65	Body weight(42 days)(6927)
23	642481	703988	61508	87	5842	1.65	Albumen height (16797)
1	91693659	91763842	70184	92	6250	1.64	Body weight(21 days)(6878)
2	83788937	83851408	62472	108	7358	1.63	Breast muscle percentage (1905)
1	38185504	39042200	856697	1398	96060	1.62	Femur bending strength (6758)
4	82393169	82475858	82690	127	8691	1.62	Body weight(70 days)(15305);Body weight(42 days)(9698)
12	7621259	7622637	1379	2	137	1.62	Leg bowing (9311);Breast muscle percentage (2303)
1	71250144	71786705	536562	817	56516	1.61	Interferon-gamma level (13439);Interferon-gamma level (13438);Interferon-gamma level (13437);Oocyst shedding (13427);Oocyst shedding (13426);Oocyst shedding (13425);Body weight(28 days)(6747)
2	57963349	58025818	62470	106	7305	1.61	Age at first egg (19569);Egg number (19567);Age at first egg (19566);Egg number (19568);Egg number (19565);Age at first egg (19564);Egg weight (16697);Egg shell percentage (16696);Egg weight (16695);Yolk index (16694);Egg weight (16693);Egg shell percentage (16692);Albumen percentage (16691);Albumen weight (16690);Haugh units (16689);Haugh units (15684);Yolk color (15683);Haugh units (15682);Haug…
2	141535573	141598043	62471	104	7198	1.61	Body weight(200 days)(9504)
4	51762740	51835094	72355	119	8228	1.61	Spleen bacterial burden after challenge with Salmonella E (19593);Cecal bacterial burden after challenge with Salmonella E (19592);Feather pecking (15647);Feather pecking (15646)
4	52214094	52283002	68909	115	7943	1.61	Feather pecking (15644);Feather pecking (15643)
8	16322846	16370927	48082	81	5598	1.61	Breast muscle percentage (12556);Drumstick weight (2177)
11	17464337	17508075	43739	66	4549	1.61	Pectoralis minor weight (11958)
Z	23533628	23602335	68708	57	3940	1.61	Feather pecking (15611)
1	65395313	65465495	70183	117	8123	1.6	Growth(14-28 days)(12485);Shank length (9133)
3	91557450	91624700	67251	105	7311	1.6	Abdominal fat percentage (1982)
7	10422835	10464334	41500	63	4366	1.6	Abdominal fat percentage (14502)
14	8530383	8563787	33405	54	3750	1.6	Abdominal fat weight (11926)
15	9323496	9358084	34589	39	2713	1.6	Yolk weight (16785)
Z	35029274	35108287	79014	65	4525	1.6	Blood and meat spots (15344);Abdominal fat percentage (12565)
1	155991502	156061685	70184	109	7629	1.59	Body weight(63 days)(6849)
6	28253997	28310050	56054	90	6273	1.59	Bone mineral content (9155)
1	170950675	171020858	70184	110	7728	1.58	Growth(8-46 days)(9499);Body weight(46 days)(9495)
4	68147127	68247395	100269	161	11338	1.58	Abdominal fat percentage (14487);Abdominal fat percentage (14484);Abdominal fat percentage (12607);Abdominal fat weight (2009)
11	8099292	8143031	43740	59	4148	1.58	Shank weight to length ratio (9215)
1	143501828	143572010	70183	57	4027	1.57	Carcass weight (6852)
1	157079348	157149531	70184	102	7229	1.57	Abdominal fat percentage (6862)
1	175704418	175774601	70184	108	7630	1.57	Growth(56-70 days)(9457)
4	66507092	66576000	68909	109	7729	1.57	Feather pecking (15648)
5	43100319	43159608	59290	94	6651	1.57	Antibody titer to KLH antigen (14575)
5	44461029	44520318	59290	102	7228	1.57	Growth(0-14 days)(12523);Body weight(14 days)(2082)
1	62517785	62587968	70184	103	7313	1.56	Egg production rate (16702)
1	179845250	179915433	70184	110	7815	1.56	Body weight(56 days)(9460)
3	97364476	97431726	67251	104	7428	1.56	Growth(0-14 days)(9464);Body weight(14 days)(9463)
3	104635364	104702614	67251	72	5124	1.56	Cecal bacterial burden after challenge with Salmonella T (16736)
4	85598981	85667890	68910	99	7034	1.56	Abdominal fat weight (13639)
1	79659428	79729610	70183	101	7261	1.55	Antibody titer to SRBC antigen (14393)
1	86682562	86752745	70184	109	7790	1.55	Egg production rate (9669)
1	143080726	143150909	70184	82	5870	1.55	Average daily gain (6850)
2	100552031	100621776	69746	109	7795	1.55	Body weight(28 days)(1913);Cloacal bacterial burden after challenge with Salmonella E (9359)
2	106414812	106477282	62471	98	7027	1.55	Pectoralis minor percent (11963)
3	89896864	89964115	67252	96	6864	1.55	Abdominal fat weight (9694);Egg production rate (9693);Carcass weight (9692);Body weight(42 days)(9691)
1	151411892	151517167	105276	144	10388	1.54	Abdominal fat weight (6964);Growth(14-28 days)(12516);Bone mineral content (9184);Body weight(28 days)(1840)
1	154977435	155535308	557874	861	62165	1.54	Marek's disease-related traits (17340)
3	74837759	74905009	67251	108	7778	1.54	Carcass weight (12604)
3	96768240	96835490	67251	109	7843	1.54	Thyroxine level (9224)
4	83151167	83254530	103364	154	11114	1.54	Growth(0-14 days)(12521);Breast pH (6672)
6	7497948	7554001	56054	77	5568	1.54	Egg shell strength (16761)
6	34950655	34951654	1000	1	72	1.54	Egg weight QTL (19518);Yolk weight QTL (16762);Alternative complement activation by BRBC QTL (14584);Alternative complement activation by BRBC QTL (14582);Cecal bacterial burden after challenge with Salmonella E QTL (13645);Cecal bacterial burden after challenge with Salmonella E QTL (13644);Carcass weight QTL (12624);Pectoralis minor weight QTL (12623);Body weight (42 days) QTL (12622);Pectorali…
Z	61147882	61216589	68708	52	3757	1.54	Feather length, back (19646)
1	104909627	104979810	70184	107	7793	1.53	Growth(28-42 days)(12488);Shank weight to length ratio (9131);Tibia length (9130);Body weight(56 days)(1838);Body weight(42 days)(1837);Fear-tonic immobility duration (1780)
5	34585033	34644322	59290	93	6738	1.53	Shank circumference (13622);Shank length (13621);Body weight(91 days)(13620);Body weight(70 days)(13619);Body weight(56 days)(13618)
1	187741444	187811627	70184	102	7437	1.52	Cecal bacterial burden after challenge with Salmonella E (13643);Spleen bacterial burden after challenge with Salmonella E (10424)
3	19869258	19936508	67251	105	7687	1.52	Feather pecking (15622);Feather pecking (15621)
3	70021727	70088977	67251	104	7601	1.52	Carcass weight (12602);Weight of the front half of the carcass (12601)
1	26884164	26954347	70184	105	7707	1.51	Cecal bacterial burden after challenge with Salmonella E (9363)
3	19724667	19791918	67252	101	7501	1.5	Pectoralis minor percent (11964)
3	55791901	55859152	67252	92	6841	1.5	Feather pecking (15627)
4	50611960	50698095	86136	129	9537	1.5	Bone mineral density (9141);Feather pecking (15641)
5	51273344	51362278	88935	131	9698	1.5	Pectoralis major percent (2069);Abdominal fat weight (13615);Cingular fat width (13614);Body weight(77 days)(13613);Body weight(70 days)(13612);Body weight(63 days)(13611);Body weight(56 days)(13610);Body weight(49 days)(13609);Body weight(42 days)(13608);Body weight(35 days)(13607);Body weight(21 days)(13606);Body weight(14 days)(13605)
5	52597816	52657106	59291	84	6236	1.5	Wing weight (19218);Breast muscle weight (19217);Drumstick and thigh weight (19216);Carcass weight (19215);Body weight(84 days)(19214)
Z	49268212	49989645	721434	529	39317	1.5	Marek's disease-related traits (4106)
1	61086212	61191487	105276	141	10492	1.49	Feather length, wing (19656);Abdominal fat weight (6873);Breast muscle weight (6872);Body weight(42 days)(6871);Body weight(21 days)(6870)
1	96328277	96398459	70183	103	7702	1.49	Body weight(56 days)(6750)
1	184485036	184555219	70184	102	7591	1.49	Growth(0-14 days)(12484);Body weight(14 days)(1861)
1	187179975	187250158	70184	102	7608	1.49	Growth(0-14 days)(9461)
2	101502618	101565088	62471	90	6710	1.49	Antibody titer to SRBC antigen (14400)
3	3290688	3357939	67252	65	4860	1.49	Pectoralis minor weight (12593);Carcass weight (9690);Body weight(21 days)(6910)
5	27121487	27180776	59290	82	6124	1.49	Body weight(1 day)(9961);Egg production rate (9703);Carcass weight (9702);Body weight(42 days)(6979);Abdominal fat weight (6926);Body weight(21 days)(6925)
1	52730452	53187445	456994	334	25141	1.48	Feather length, tail (19649);Carcass fat content, dry matter basis (17117);Feet weight (12456);Lung weight (12455);Liver weight (12454);Body weight(35 days)(6807);Hematocrit value (19674);Gizzard weight (19673);Feed intake (19672);Body weight(41 days)(19671);Abdominal fat weight (9665);Body weight(42 days)(9664);Abdominal fat weight (6869);Drumstick muscle weight (6677)
3	33489678	33556928	67251	101	7594	1.48	Pectoralis minor weight (12595)
Z	35568632	35637339	68708	53	3966	1.48	Egg weight (19520)
1	56893140	56963323	70184	101	7610	1.47	Wing percentage (19303);Breast muscle percentage (19302);Breast muscle weight (19301)
1	91553292	91623475	70184	84	6349	1.47	Feather length, tail (19650)
1	156379993	156450175	70183	96	7250	1.47	Drumstick weight (1794)
2	100934132	100996602	62471	90	6818	1.47	Growth(42-56 days)(12496)
Z	26096436	26165143	68708	51	3856	1.47	Feather pecking (15614);Feather pecking (15613);Feather pecking (15612)
1	130492526	130562708	70183	103	7834	1.46	Abdominal fat percentage (11929)
2	67270217	67332686	62470	93	7061	1.46	Tibia plateau angle (9347)
2	101220339	101282808	62470	90	6834	1.46	Bone mineral density (9193)
5	53703861	53763150	59290	79	6023	1.46	Breast muscle weight (6827)
10	18093632	19065994	972363	1140	86959	1.46	Body weight(42 days)(6985);Body weight(21 days)(6944);Egg weight (16770);Egg weight(EBV)(19526);Egg number(EBV)(19525);Body weight(21 days)(6846);Carcass weight (9735);Body weight(42 days)(9734)
13	8764469	8813474	49006	69	5262	1.46	Broody frequency (13629);Broody frequency (13628)
13	12221838	12270843	49006	53	4061	1.45	Egg production rate (9725);Body weight(42 days)(9724)
Z	8757947	8826654	68708	48	3683	1.45	Ratio of insulin to glucagon (9248)
1	175465794	175535976	70183	96	7385	1.44	Wing weight (16822);Drumstick and thigh muscle weight (16821);Breast muscle weight (16820);Body weight(90 days)(16819);Average daily gain (16818);Average daily gain (16817)
2	77794524	77856994	62471	94	7258	1.44	Heart weight (12570)
2	138305681	138368152	62472	98	7583	1.44	Egg shell shape (11829)
7	9139782	9181281	41500	65	5010	1.44	Growth(147-161 days)(14425)
13	16192649	16241654	49006	44	3400	1.44	Growth(0-14 days)(12530);Body weight(14 days)(2321)
1	79216593	79286775	70183	98	7626	1.43	Growth(70-77 days)(6756)
1	86963297	87033479	70183	92	7154	1.43	Pectoralis minor percent (11961)
9	17947839	17986316	38478	54	4200	1.43	Feather length, tail (19653)
1	188092362	188162545	70184	95	7413	1.42	Fear-tonic immobility attempts (4336)
1	173336917	173407100	70184	97	7663	1.41	Abdominal fat percentage (6820);Body weight(42 days)(6819)
1	184941230	185011412	70183	98	7696	1.41	Abdominal fat percentage (1860)
3	107399360	107769241	369882	511	40317	1.41	Marek's disease-related traits (4595);Abdominal fat percentage (1987)
5	56241482	56327451	85970	88	6937	1.41	Wing weight (19355);Breast muscle percentage (19354);Drumstick and thigh muscle weight (19353);Drumstick and thigh weight (19352);Breast muscle weight (19351);Drumstick and thigh muscle weight (19350);Drumstick and thigh weight (19349);Shank circumference (19348);Breast muscle weight (19347);Drumstick and thigh muscle weight (19346);Drumstick and thigh percentage (19345);Drumstick and thigh weigh…
7	30306500	30347999	41500	61	4817	1.41	Body weight(42 days)(6935)
Z	11987223	12055930	68708	51	4006	1.41	Glucose level (9271)
Z	21523919	21592626	68708	50	3932	1.41	Triglyceride level (19591);Muscle fiber density (19590);Body slope length (19589);Body slope length (19588);Tibia length (19587);Body weight(84 days)(19586);Body weight(42 days)(19585);Body weight(28 days)(19584);Body weight(14 days)(19583);LDL cholesterol level (19582);Muscle fiber density (19581);Body slope length (19580);Body slope length (19579);Tibia length (19578);Keel length (19577);Body w…
Z	22520544	22589251	68708	47	3705	1.41	Age at first egg (16621)
1	32999212	33069395	70184	99	7861	1.4	Albumen height (16744)
2	42403027	42465498	62472	86	6818	1.4	Drumstick percentage (12543)
3	10111464	10178714	67251	89	7047	1.4	Receiving feather pecking (15602)
3	97070870	97138120	67251	103	8193	1.4	Thigh muscle weight (15698);Average daily gain (15696)
4	47780061	47848968	68908	88	6987	1.4	Body weight(21 days)(19663)
9	21681004	22665529	984526	1249	99388	1.4	Tibia length (9212);Blood and meat spots (13458);Blood and meat spots (13457);Egg production rate (13456);Egg production rate (13455);Egg shell yellowness (13454);Egg shell stiffness (12701);Egg shell thickness (12700);Egg shell weight (12699);Long length of egg (12698);Short length of egg (12697);Egg weight (12696);Egg shell thickness (11827);Yolk weight (19511);Egg weight (19510);Albumen height…
18	8254118	8377031	122914	147	11669	1.4	Heart weight (12561)
Z	62350272	62418979	68708	29	2295	1.4	Body weight(21 days)(19662);Feather length, tail (19643);Body weight(42 days)(9723);Chest width (9308)
1	56486075	56556258	70184	97	7772	1.39	Abdominal fat weight (11922)
2	38700415	38762886	62472	86	6860	1.39	Pectoralis minor weight (6566)
5	22797347	22856636	59290	82	6571	1.39	Egg shell strength (12861);Egg shell percentage (12860)
2	64262303	64324773	62471	89	7163	1.38	Caseous cecal core (16735)
3	8031252	8098503	67252	96	7712	1.38	Alternative complement activation by BRBC (14513)
15	8613523	8648111	34589	48	3867	1.38	Abdominal fat weight (11995)
24	3177705	3197221	19517	24	1931	1.38	Feather pecking (15677)
1	76772053	76842235	70183	84	6824	1.37	Drumstick percentage (12374);Breast muscle percentage (12373);Drumstick weight (12372);Breast muscle weight (12371);Tibia length (12370);Tibia bone mineral density (12369);Shank weight to length ratio (12368);Shank weight (12367);Tibia length (12366);Body weight(56 days)(12365);Body weight(42 days)(12364);Body weight(28 days)(12363);Body weight(14 days)(12362)
1	95164468	95234651	70184	89	7245	1.37	Body weight(200 days)(9488)
1	142015051	142085234	70184	94	7632	1.37	Egg production rate (16700)
2	97540440	97602910	62471	87	7067	1.37	Body weight(56 days)(1911)
8	10675842	10723924	48083	68	5532	1.37	Breast muscle weight (2176)
23	449933	511441	61509	77	6266	1.37	Growth(161-175 days)(14436)
1	174195471	174265653	70183	99	8060	1.36	Body weight(35 days)(6825)
3	80910988	81247243	336256	457	37276	1.36	Egg shell strength (14370)
5	43708043	43767332	59290	81	6600	1.36	Alternative complement activation by BRBC (14580);Alternative complement activation by BRBC (14578);Classical complement activation by SRBC (14577);Antibody response to NDV(Newcastle disease virus)(14576)
14	7955607	7989011	33405	44	3591	1.36	Abdominal fat percentage (12003);Pectoralis minor percent (11973)
1	51327581	51397763	70183	87	7178	1.35	Feather length, tail (19641)
4	55518225	55587133	68909	94	7713	1.35	Abdominal fat percentage (19471);Abdominal fat weight (19470)
5	51755573	51817827	62255	80	6583	1.35	Shank circumference (19213);Breast muscle percentage (19211);Shank circumference (19212)
2	69570873	69633344	62472	77	6404	1.34	Breast muscle weight (6968);Abdominal fat weight (6900);Body weight(42 days)(6899)
4	50319097	50388004	68908	97	8071	1.34	Body weight(112 days)(9508)
8	5213265	5261346	48082	45	3719	1.34	Bone mineral content (9205)
1	174700793	174770975	70183	86	7206	1.33	Wing weight (16812);Drumstick and thigh muscle weight (16811);Breast muscle weight (16810);Body weight(90 days)(16809)
3	106093791	106161041	67251	91	7586	1.33	Body weight(14 days)(16637);Pelvis breadth (16636);Body depth (16635)
5	25646729	25706018	59290	81	6786	1.33	Body weight(14 days)(2080)
Z	38282893	38351600	68708	43	3589	1.33	Blood and meat spots (15364);Blood and meat spots (15363)
4	82565441	82634349	68909	77	6503	1.32	Drumstick weight (2053)
5	52306972	52366261	59290	71	5987	1.32	Tibia length (9152)
Z	37262284	37330991	68708	47	3970	1.32	Lactate level (9270)
1	102684874	102755056	70183	83	7043	1.31	Growth(42-56 days)(12489)
1	157289899	157360082	70184	81	6892	1.31	Heart weight (1789)
2	102808262	102870732	62471	88	7472	1.31	Pectoralis minor percent (11962)
3	69719096	69786346	67251	81	6877	1.31	Body weight(42 days)(12600);Weight of the front half of the carcass (12599);Pectoralis major weight (12598);Breast muscle weight (1973)
3	102886833	102954083	67251	91	7720	1.31	Shank length (19603);Muscle fiber density (19602);Muscle fiber diameter (19601);Triglyceride level (19600);Subcutaneous fat thickness (19599);Muscle fiber diameter (19598);Liver weight (19597);Heart weight (19596);Triiodothyronine level (9225)
4	49628155	49697063	68909	91	7728	1.31	Classical complement activation by SRBC (14543);Antibody titer to KLH antigen (14542)
6	15809825	15865879	56055	75	6372	1.31	Heart weight (12550)
1	54485843	54556025	70183	3	259	1.3	Abdominal fat weight (1796)
2	119359591	119422061	62471	73	6250	1.3	Cloacal bacterial burden after challenge with Salmonella E (9360);Egg weight (9284)
3	54655508	54722758	67251	93	7974	1.3	Growth(119-133 days)(14424)
7	2543100	2584599	41500	57	4857	1.3	Growth(1-8 days)(9514)
18	6721412	6844324	122913	167	14282	1.3	Growth(147-161 days)(14431)
1	176616805	176686987	70183	96	8242	1.29	Growth(46-112 days)(9500);Body weight(112 days)(9497)
3	103155837	103223088	67252	88	7609	1.29	Albumen weight (3335);Egg weight (3334)
4	49018310	49087218	68909	76	6555	1.29	Alternative complement activation by BRBC (14540);Classical complement activation by SRBC (14539);Antibody titer to LPS antigen (14538)
1	19446881	19517064	70184	85	7381	1.28	Growth(112-200 days)(9492)
1	113576010	113646192	70183	92	8017	1.28	Feather pecking (15618)
2	123130834	123193304	62471	77	6693	1.28	Abdominal fat percentage (14496)
3	96129353	96196604	67252	79	6858	1.28	Claw weight (19619);Drumstick and thigh muscle weight (19618);Keel length (19617);Body weight(84 days)(19616);Body slope length (19615);Chest width (19614);Shank length (19613);Pelvis breadth (19612);Drumstick and thigh muscle weight (19611);Breast muscle weight (19610);Keel length (19609);Keel length (19608);Body depth (19607);Shank circumference (19606);Body weight(14 days)(19605);Body weight(h…
3	98859069	98926320	67252	88	7647	1.28	Fear-restraint test (1981)
4	12744951	12813860	68910	86	7465	1.28	Albumen weight (3347);Haugh units (3346);Egg shell color (3345);Feed intake (3344)
5	49880466	49939755	59290	69	6007	1.28	Breast muscle weight (6831)
7	1	1000	1000	1	87	1.28	Contrafreeloading (2133)
1	47822733	47892915	70183	81	7074	1.27	Antibody titer to SRBC antigen (14389)
1	51782974	51853156	70183	77	6746	1.27	Abdominal fat percentage (12590)
3	103302866	103370117	67252	80	7025	1.27	Abdominal fat percentage (10420);Abdominal fat weight (10419);Body weight(21 days)(10418);Body weight(7 days)(10417);Body weight(35 days)(10416);Body weight(21 days)(10415);Body weight(7 days)(10414);Body weight(hatch)(10413)
4	77192653	77709482	516830	663	57866	1.27	Body weight(28 days)(2047);Carcass weight (17111);Body weight(84 days)(15315);Wing weight (17106)
6	15921934	15977987	56054	73	6387	1.27	Liver weight (2113)
1	175020128	175090310	70183	85	7472	1.26	Wing weight (16816);Breast muscle weight (16815);Body weight(90 days)(16814);Average daily gain (16813)
3	55492634	55559884	67251	83	7295	1.26	Feather pecking (15623)
3	59358894	59426144	67251	83	7298	1.26	Feather pecking (15630)
5	52408088	52467377	59290	73	6438	1.26	Pectoralis major weight (12616)
3	106329170	106396421	67252	84	7483	1.25	Egg number (15546);Egg number (15545);Egg number (15544);Age at first egg (15543)
15	7138773	7173361	34589	37	3295	1.25	Shank weight to length ratio (9176)
1	51411801	51481984	70184	85	7610	1.24	Abdominal fat percentage (19467)
1	67044627	67114810	70184	89	7985	1.24	Thyroxine level (9221)
1	96529460	96599642	70183	89	7993	1.24	Body weight(1 day)(6578)
1	186583415	186653597	70183	86	7713	1.24	Shank length (9192)
1	187601077	187671260	70184	90	8058	1.24	Body weight(14 days)(9462)
2	125193187	125255657	62471	76	6839	1.24	Abdominal fat percentage (14498)
5	34496097	34555387	59291	78	6978	1.24	Insulin-like growth factor II level (9228)
Z	30722479	30791186	68708	41	3685	1.24	Shank weight (9220)
Z	50669912	50738619	68708	41	3680	1.24	Egg shell weight (14388)
1	76593563	76663745	70183	68	6121	1.23	Plasma coloration (9108);Growth(post-challenge)(9107)
2	31586579	31649050	62472	74	6676	1.23	Marek's disease-related traits (4055);Marek's disease-related traits (4054)
3	91880760	91948010	67251	82	7396	1.23	Insulin-like growth factor level (9227)
4	50181279	50267414	86136	106	9538	1.23	Classical complement activation by SRBC (14546);Antibody response to NDV(Newcastle disease virus)(14545);Feather length, tail (19652)
5	48741208	48800497	59290	76	6862	1.23	Egg production rate (9707);Carcass weight (9706);Body weight(42 days)(9705)
5	55589971	55649260	59290	65	5862	1.23	Abdominal fat weight (6826)
6	7018684	7074738	56055	72	6490	1.23	Egg shell strength (16760)
10	17482225	17512225	30001	30	2708	1.23	Abdominal fat percentage (14488)
Z	21032657	21101364	68708	44	3980	1.23	Antibody titer to KLH antigen (14635)
1	143757350	143862625	105276	126	11435	1.22	Age at first egg (16698);Ratio of triiodothyronine to thyroxine (9250)
1	176932631	177002814	70184	92	8354	1.22	Body weight(70 days)(9458)
1	179003047	179073230	70184	86	7824	1.22	Growth(42-56 days)(9459)
1	185550099	185620281	70183	92	8377	1.22	Breast muscle weight (12566)
3	98657316	98724566	67251	85	7744	1.22	Body weight(63 days)(15694)
4	36016053	36084961	68909	86	7817	1.22	Body weight(56 days)(9468)
4	57168595	57237504	68910	85	7770	1.22	Body weight(40 days)(7055)
4	80469796	80538704	68909	84	7649	1.22	Average daily gain (15319);Body weight(84 days)(15316);Body weight(56 days)(15304)
10	17534726	17564726	30001	38	3464	1.22	Abdominal fat percentage (14489)
13	12001311	12050316	49006	57	5176	1.22	Glucagon level (9242)
Z	26319737	26388444	68708	45	4084	1.22	Feather pecking (15615)
1	191559432	191629615	70184	78	7172	1.21	Egg shell thickness (16746)
2	124314659	124381063	66405	81	7418	1.21	Abdominal fat percentage (14497);Shank weight (9137)
3	105543255	105996742	453488	530	48656	1.21	Chest width (16709);Chest width (16708)
4	50791123	50860031	68909	77	7101	1.21	Receiving feather pecking (15606)
5	34202611	34261900	59290	73	6702	1.21	Classical complement activation by SRBC (14554);Antibody titer to KLH antigen (14553)
15	7965436	8000024	34589	33	3041	1.21	Abdominal fat weight (12560)
2	105727631	105790101	62471	70	6494	1.2	Abdominal fat percentage (11997)
3	97207452	97274703	67252	84	7785	1.2	Muscle fiber number (19622)
3	102731231	102798481	67251	76	7046	1.2	Breast muscle percentage (11935)
4	47090971	47194333	103363	132	12206	1.2	Spleen weight (1999);Body weight (2001)
7	11590140	11631639	41500	50	4630	1.2	Abdominal fat percentage (14503)
9	11386855	11444571	57717	53	4914	1.2	Liver percentage (2216);Feather length, tail (19654);Residual feed intake (6732)
Z	38011201	38079908	68708	40	3706	1.2	Feather pecking (15617)
1	110606807	110676990	70184	82	7646	1.19	Abdominal fat weight (6857)
4	7241085	7313439	72355	87	8092	1.19	Feather pecking (15636);Feather pecking (15635);Receiving feather pecking (15603);Classical complement activation by SRBC (14526)
4	82978913	83047821	68909	69	6439	1.19	Abdominal fat percentage (12000)
5	57119205	57178495	59291	69	6467	1.19	Abdominal fat weight (6828)
8	9257046	9305127	48082	58	5410	1.19	Drumstick percentage (12582)
1	160601404	160706679	105276	110	10319	1.18	Body weight(42 days)(6847);Cecal bacterial burden after challenge with Salmonella E (1844);Spleen bacterial burden after challenge with Salmonella E (1843)
15	2647685	2682274	34590	42	3954	1.18	Bone mineral content (9218)
20	607587	647616	40030	43	4047	1.18	Growth(46-112 days)(6658);Growth(8-46 days)(6657);Body weight(112 days)(6656);Body weight(46 days)(6655)
1	141839592	141909775	70184	82	7791	1.17	Growth(112-200 days)(9496);Body weight(200 days)(9493)
1	85419257	85489440	70184	82	7913	1.15	Fear-tonic immobility duration (4335)
1	180438302	180508484	70183	81	7802	1.15	Egg shell thickness (16743)
2	113725483	113819189	93707	109	10560	1.15	Drumstick and thigh muscle weight (19370);Drumstick and thigh weight (19369);Carcass weight (19368);Body weight(84 days)(19367);Shank circumference (19366);Shank length (19365);Carcass weight (19364);Body weight(84 days)(19363);Shank circumference (19362);Shank length (19361);Drumstick and thigh muscle weight (19360);Carcass weight (19359);Body weight(84 days)(19358)
2	133755779	133818249	62471	67	6457	1.15	Breast pH (6671)
9	21546330	21584807	38478	45	4361	1.15	Breast muscle percentage (12559)
13	12466868	12515873	49006	40	3864	1.15	Body weight(21 days)(19660)
1	82375533	82445716	70184	73	7088	1.14	Growth(161-175 days)(14420)
1	184567528	184637711	70184	74	7237	1.14	Response to novel food (1859)
2	5123579	5186049	62471	64	6223	1.14	Age at first egg (16747)
2	94291948	94354418	62471	67	6544	1.14	Breast muscle weight (1901)
2	120888125	120950595	62471	70	6808	1.14	Abdominal fat percentage (14495)
12	5346564	5347943	1380	2	195	1.14	Bone mineral content (9172)
1	99514134	99584316	70183	72	7096	1.13	Growth(8-46 days)(9490);Body weight(46 days)(9486)
1	169009272	169079454	70183	74	7253	1.13	Body weight(21 days)(6746)
2	133385308	133447778	62471	58	5688	1.13	Egg shell thickness (16750)
4	80817786	80886694	68909	75	7381	1.13	Abdominal fat percentage (14500)
15	10361051	10395640	34590	34	3354	1.13	Lesions (9122);Hematocrit value (9121);Carcass weight (9726);Body weight(21 days)(6994)
1	108070279	108140462	70184	80	7911	1.12	Receiving feather pecking (15601);Receiving feather pecking (15600)
3	103492093	103559344	67252	73	7220	1.12	Body weight (3338)
11	1630005	1673743	43739	41	4058	1.12	Breast muscle percentage (19341);Breast muscle weight (19340)
11	9706475	9750213	43739	46	4583	1.12	Carcass weight (17055);Carcass weight (17054);Head width (17053);Shank length (17052);Shank length (17051);Wing weight (17050);Drumstick bone weight (17049);Average daily gain (17048);Body weight(28 days)(17047);Body weight(14 days)(17046);Drip loss (17045);Head width (17044);Drip loss (17043);Drip loss (17042);Head width (17041);Drip loss (17040);Shank length (17039);Muscle protein content (1703…
11	15136278	15180017	43740	52	5154	1.12	Egg production rate (16701)
Z	23286279	23354986	68708	42	4172	1.12	Feather pecking (15610)
8	14675244	14723325	48082	50	5028	1.11	Drumstick weight (2181)
8	28030526	28078607	48082	48	4821	1.11	Egg weight (19519)
1	55082403	55152586	70184	78	7872	1.1	Drumstick and thigh percentage (11984)
1	183748109	183818291	70183	76	7670	1.1	Shank weight (9132);Bone mineral content (9128)
3	70963243	71030494	67252	69	6971	1.1	Body weight(42 days)(1975)
3	96263856	96331106	67251	63	6352	1.1	Carcass weight (15695)
7	30760575	30802074	41500	43	4329	1.1	Abdominal fat weight (2134)
8	19461309	19509390	48082	36	3630	1.1	Liver weight (6669)
1	70861375	70931557	70183	76	7742	1.09	Interferon-gamma level (13436);Body weight (13435);Body weight (13434);Body weight (13433);Body weight (13432);Body weight (13431);Body weight (13430);Body weight (13429);Body weight (13428);Oocyst shedding (13424);Oocyst shedding (13423)
1	95004485	95074668	70184	72	7361	1.09	Carcass weight (9668)
7	32338949	32380448	41500	41	4175	1.09	Shank length (9203);Bone mineral density (9201)
1	149951997	150049867	97871	95	9753	1.08	Carcass weight (1836);Body weight (6568);Breast muscle weight (6561);Weight of the front half of the carcass (6560);Carcass weight (6559);Weight of the front half of the carcass (6558);Carcass weight (6557);Growth(0-14 days)(12515);Body weight(14 days)(1839)
1	160814538	160884721	70184	73	7550	1.07	Abdominal fat percentage (14476)
2	143800645	143863114	62470	68	7045	1.07	Body weight(42 days)(9689);Breast muscle weight (6906);Antibody response to NDV(Newcastle disease virus)(1931);Antibody response to SRBC antigen (1930)
3	69618219	69685470	67252	65	6734	1.07	Body weight(200 days)(9507)
4	1869042	1937950	68909	56	5825	1.07	Pectoralis minor weight (11916)
5	37496816	37556105	59290	47	4861	1.07	Spleen percentage (9546);Abdominal fat percentage (9545);Breast muscle percentage (9544);Spleen weight (9543);Abdominal fat weight (9542);Breast muscle weight (9541);Shank weight to length ratio (9540);Shank length percentage (9539);Shank weight percentage (9538);Growth(42-56 days)(9531);Growth(28-42 days)(9530);Growth(14-28 days)(9529);Growth(0-14 days)(9528);Body weight(56 days)(9527);Body weig…
5	53508203	53567493	59291	62	6447	1.07	Egg weight (16758)
9	8649408	8687885	38478	43	4468	1.07	Abdominal fat percentage (11932)
11	18513470	18557208	43739	40	4185	1.06	Abdominal fat percentage (9966);Abdominal fat weight (9965)
17	3189876	3215175	25300	22	2338	1.05	Subcutaneous fat thickness (17247)
1	173598910	173669093	70184	73	7814	1.04	Body weight(28 days)(6824)
8	14291781	14339862	48082	52	5529	1.04	Abdominal fat percentage (14508)
1	106779570	106849753	70184	75	8127	1.03	Muscle fiber number (19621)
8	7011787	7059868	48082	40	4303	1.03	Residual feed intake (6717)
12	11981684	11983063	1380	2	216	1.03	Growth(46-112 days)(6644);Growth(8-46 days)(6643);Body weight(200 days)(6642);Body weight(112 days)(6641);Body weight(46 days)(6640);Body weight(8 days)(6639)
4	10732017	10800925	68909	60	6526	1.02	Pectoralis minor percent (11918)
24	5931695	6323281	391587	320	34995	1.02	Age at first egg (17163);Egg number (17162);Egg shell thickness (16799);Age at first egg (16619);Antibody titer to LPS antigen (14628);Antibody titer to SRBC antigen (14416);Broody frequency (13631);Duration of broodiness (13630);Heart weight (12564);Abdominal fat percentage (12563);Growth(14-28 days)(12513);Carcass weight (9292);Body weight (9290);Shank length (9287);Shank length (9219);Shank we…
1	76207553	76277735	70183	66	7279	1.01	Antibody titer to SRBC antigen (14390)
1	144424094	144494277	70184	72	7885	1.01	Insulin-like growth factor level (9251)
1	184344669	184414852	70184	66	7277	1.01	Body weight(28 days)(1862)
2	101090309	101152780	62472	65	7173	1.01	Body weight(56 days)(1918);Body weight(42 days)(1915)
1	51133775	51203958	70184	62	6900	1	Abdominal fat percentage (14477)
1	55959698	56029881	70184	75	8315	1	Abdominal fat percentage (19677);Feed intake (19676);Body weight(41 days)(19675)
1	141664133	141734316	70184	69	7632	1	Egg production rate (9663);Body weight(42 days)(9662);Body weight(21 days)(6961);Breast muscle weight (6868)
7	9029808	9071306	41499	41	4568	1	Age at first egg (16763)
Z	36207616	36276323	68708	33	3711	0.99	Blood and meat spots (15345)
2	101314045	101376515	62471	60	6798	0.98	Abdominal fat weight (11923)
3	110126396	110193646	67251	63	7212	0.97	Abdominal fat percentage (14479)
5	41110256	41169545	59290	57	6548	0.97	Feather pecking (15660)
Z	25945279	26013986	68708	35	3999	0.97	Antibody titer to LPS antigen (14637)
1	72475598	72545780	70183	69	8009	0.96	Body weight(42 days)(1811)
1	140860305	140930488	70184	59	6837	0.96	Body weight(42 days)(6749)
1	148505829	148576011	70183	60	6967	0.96	Bone mineral density (9186)
2	134790699	134853168	62470	59	6801	0.96	Abdominal fat weight (6898);Body weight(42 days)(6897);Marek's disease-related traits (6793)
5	22945572	23004862	59291	42	4926	0.95	Carcass weight (9701)
23	4695923	4757430	61508	52	6062	0.95	Tibia length (9331);Femur weight (9324);Shank length (9297);Breast muscle weight (6995);Abdominal fat weight (6956);Body weight(42 days)(6955)
1	67781555	67851738	70184	60	7097	0.94	Fear-restraint test (1810)
2	5914281	5976751	62471	57	6713	0.94	Egg number (15376);Egg number (15375)
2	138461859	138524329	62471	58	6844	0.94	Abdominal fat percentage (11998)
1	183993751	184063934	70184	65	7806	0.93	Shank length (9191)
5	40941279	41030213	88935	77	9167	0.93	Muscle fiber density (19625);Muscle fiber diameter (19624);Body weight(42 days)(9704);Marek's disease-related traits (4072);Marek's disease-related traits (4071);Drumstick percentage (2089)
1	75786451	75856634	70184	67	8169	0.91	Abdominal fat weight (6962)
3	109837216	109904466	67251	57	6988	0.91	Age at first egg (16752)
Z	17600667	17669374	68708	30	3662	0.91	Antibody titer to LPS antigen (14636)
8	19773843	19821924	48082	42	5178	0.9	Marek's disease-related traits (4601)
1	149698950	149769132	70183	52	6518	0.89	Spleen percentage (12540)
3	68811205	68878455	67251	60	7599	0.88	Breast muscle percentage (12597)
2	35497507	35559977	62471	56	7146	0.87	Abdominal fat percentage (19469);Abdominal fat weight (19468)
9	22798511	23441680	643170	509	64880	0.87	Alternative complement activation by BRBC (14607);Classical complement activation by SRBC (14606);Antibody response to NDV(Newcastle disease virus)(14605);Muscle protein content (13635);Heart percentage (12585);Abdominal fat percentage (12584);Breast muscle percentage (12583);Growth(28-42 days)(12529);Growth(28-42 days)(12508);Pectoralis major percent (11948);Shank length (9441);Insulin level (92…
7	18453260	18494759	41500	39	5034	0.86	Abdominal fat percentage (14504)
1	105171697	105241879	70183	61	7995	0.85	Late mortality (12361);Early mortality (12360);Early mortality (12359);Tibial dyschondroplasia (12358);Antibody titer to IBD (12357);Body weight(40 days)(12356)
Z	6617693	6686400	68708	29	3802	0.85	Growth(161-175 days)(14438)
Z	39254816	39323523	68708	29	3811	0.85	Blood and meat spots (15356);Blood and meat spots (15355);Blood and meat spots (15354);Egg production rate (9722);Body weight(42 days)(9721);Marek's disease-related traits (4611)
3	73238188	73305439	67252	54	7154	0.84	Abdominal fat percentage (11930)
2	95510133	95572602	62470	49	6577	0.83	Growth(28-42 days)(12494);Drumstick weight (1894)
2	118269990	118332460	62471	53	7121	0.83	Body weight(EBV)(19527)
3	73384287	73451537	67251	56	7465	0.83	Body weight(42 days)(12603)
23	175014	236522	61509	37	4960	0.83	Abdominal fat weight (13640);Skin weight (13422);Carcass weight (13421);Carcass weight (13420);Body weight(90 days)(13419);Intramuscular fat (13418);Intramuscular fat (13417)
1	184239394	184309576	70183	51	6999	0.81	Bone mineral density (9187)
28	1956781	1959263	2483	1	137	0.81	Body weight (day of first egg) QTL (14474)
26	4866555	5329985	463431	219	30260	0.8	Shank circumference (19274);Shank length (19273);Wing weight (19272);Drumstick and thigh muscle weight (19271);Drumstick and thigh weight (19270);Carcass weight (19269);Body weight(84 days)(19268);Shank length (19267);Total white fat weight (17338);Visceral fat weight (17324);Egg shell strength (16801);Yolk weight (16800);Head width (15706);Meat color (15705);Intestine length (15704);Muscle prote…
1	77579164	77649347	70184	33	4624	0.79	Interferon-gamma level (13441);Interferon-gamma level (13440)
1	139644233	139749508	105276	84	11859	0.79	Heart percentage (12567);Growth(1-8 days)(9494)
12	5336907	5338285	1379	1	140	0.79	Drumstick percentage (2301)
3	28109062	28176312	67251	56	8011	0.78	Body weight(42 days)(12594);Body weight(42 days)(1940)
2	35263241	35325711	62471	51	7374	0.77	Age at first egg (16620);Age at first egg (16618)
2	105071685	105134156	62472	51	7339	0.77	Pectoralis major weight (11940)
16	1	12314	12314	6	866	0.77	Antibody response to NDV(Newcastle disease virus)(14621);Antibody titer to SRBC antigen (14412);Antibody titer to LPS antigen (14620)
Z	29262434	29348318	85885	27	3913	0.77	Blood and meat spots (15362);Blood and meat spots (15361);Blood and meat spots (15360);Antibody titer to LPS antigen (14638)
2	135666531	135729000	62470	7	1026	0.76	Abdominal fat weight (6905);Breast muscle weight (6904);Body weight(42 days)(6903)
3	73686917	73754167	67251	47	6869	0.76	Pectoralis major percent (1976)
4	3306789	3375697	68909	48	7029	0.76	Feather length, tail (19651)
8	9329169	9377250	48082	33	4973	0.74	Body weight(21 days)(6940);Thigh muscle weight (6722)
11	18455195	18498934	43740	25	3820	0.73	Heart weight (9964)
15	3664273	3698862	34590	24	3675	0.73	Spleen percentage (12588);Carcass weight (9728);Body weight(42 days)(9727);Spleen weight (2349)
18	10298056	11219875	921820	544	85168	0.71	Liver weight (12562);Growth(28-42 days)(12512);Growth(21-42 days)(9774);Body weight(42 days)(9773);Chest width (9307);Lactate level (9268);Marek's disease-related traits (4607);Marek's disease-related traits (4606);Body weight(56 days)(2369);Spleen percentage (2368);Breast muscle weight (2367);Humerus bone mineral content (2366);Antibody response to NDV(Newcastle disease virus)(2362);Antibody res…
26	3161495	3174979	13485	8	1276	0.7	Abdominal fat percentage (19479);Abdominal fat weight (19478)
12	7628846	7630225	1380	1	160	0.69	Abdominal fat percentage (12002);Pectoralis minor percent (11972);Pectoralis major percent (11949)
1	139265555	139335738	70184	33	5363	0.68	Breast muscle weight (6965);Egg number (6887);Body weight(21 days)(6886)
3	60996401	61063652	67252	46	7569	0.68	Body weight(42 days)(6912)
13	17040735	17760035	719301	443	71965	0.68	Wing weight (19255);Wing weight (19254);Breast muscle weight (19253);Drumstick and thigh muscle weight (19252);Drumstick and thigh weight (19251);Carcass weight (19250);Body weight(84 days)(19249);Breast muscle percentage (19222);Carcass weight (17089);Body weight(140 days)(17081);Age at first egg (16781);Albumen height (16780);Feather pecking (15674);Feather pecking (15673);Receiving feather pec…
Z	6717319	6786026	68708	21	3504	0.67	Growth(161-175 days)(14439)
7	35807892	35849391	41500	27	4534	0.66	Body weight(28 days)(2156)
12	16534751	16536130	1380	1	172	0.65	Abdominal fat weight (13636)
3	73002809	73070059	67251	41	7157	0.64	Tibia length (9537);Tibia bone mineral density (9536);Tibia bone mineral content (9535);Tibia length (9534);Tibia bone mineral density (9533);Tibia bone mineral content (9532)
8	11519151	11567232	48082	30	5246	0.64	Glucose level (9237);Marek's disease-related traits (6804);Marek's disease-related traits (6803);Marek's disease-related traits (6802);Marek's disease-related traits (6801)
2	93073763	93136234	62472	35	6349	0.61	Growth(0-14 days)(12491)
2	51254361	51316830	62470	36	6706	0.6	Body weight(112 days)(6592);Body weight(46 days)(6591);Growth(1-8 days)(6590);Body weight(8 days)(6589)
2	51129419	51191888	62470	35	7053	0.55	Dressing percentage (1897)
2	53744451	53806921	62471	31	6279	0.55	Haugh units (9281)
2	51504245	51566714	62470	34	6952	0.54	Body weight(70 days)(12392);Body weight(56 days)(12391);Body weight(70 days)(12390)
Z	38979984	39048691	68708	18	3827	0.52	Spleen percentage (2242)
28	4278384	4742627	464244	189	43670	0.48	Abdominal fat weight (9456);Abdominal fat percentage (9455);Body weight(21 days)(6996);Breast muscle weight (6959);Body weight(42 days)(6958);Antibody response to SE(Salmonella enteritidis)(2416);Antibody response to E. coli (2415);Breast muscle weight (17097)
4	19380900	19449807	68908	32	7494	0.47	Egg production rate (9697)
1	74300371	74370554	70184	33	8175	0.45	Carcass weight (12591)
8	11332455	11380536	48082	21	5189	0.45	Abdominal fat weight (12626)
Z	82362670	82363669	1000	1	272	0.41	Bone mineral density QTL (9183);Liver percentage QTL (2260)
8	10316530	10364612	48083	15	5246	0.32	Insulin level (9233)
8	128565	176646	48082	16	5839	0.3	Spleen percentage (2175)
1	75002207	75072390	70184	16	7335	0.24	Body weight (1815)
11	3100795	3144533	43739	10	5093	0.22	Abdominal fat percentage (19473);Abdominal fat weight (19472)
7	7052602	7094101	41500	7	4799	0.16	Abdominal fat percentage (14501)
7	6922629	6964128	41500	4	4793	0.09	Shank weight (9161)
* The number within parenthesis is the original number of the QTL in QTL database
