# Supplementary material for: Genome-Wide Characterization of Insertion and Deletion Variation in Chicken Using Next Generation Sequencing
Source: PLoS One. 2014 Aug 18;9(8):e104652. doi: 10.1371/journal.pone.0104652 (PMC4136736; doi:10.1371/journal.pone.0104652)
Supplement: Table S6 — Functional enrichment of genes under high mutation load of INDELs. (XLSX) [file pone.0104652.s007.xlsx]

## Sheet: GO
Category	Term	Count	Percentage (%)	P-Value	Genes	Fold Enrichment	Benjamini correction
GOTERM_MF_FAT	GO:0030695~GTPase regulator activity	47	7.06	3.24188e-11	ENSGALG00000014359, ENSGALG00000012421, ENSGALG00000008744, ENSGALG00000001419, ENSGALG00000007040, ENSGALG00000005237, ENSGALG00000008970, ENSGALG00000005788, ENSGALG00000004045, ENSGALG00000023069, ENSGALG00000011744, ENSGALG00000013521, ENSGALG00000016006, ENSGALG00000002699, ENSGALG00000008410, ENSGALG00000001797, ENSGALG00000010564, ENSGALG00000016817, ENSGALG00000020249, ENSGALG00000002335,…	2.86	9.82291e-09
GOTERM_MF_FAT	GO:0060589~nucleoside-triphosphatase regulator activity	48	7.21	2.74654e-11	ENSGALG00000014359, ENSGALG00000012421, ENSGALG00000001419, ENSGALG00000007040, ENSGALG00000008148, ENSGALG00000008970, ENSGALG00000005237, ENSGALG00000004045, ENSGALG00000008410, ENSGALG00000002699, ENSGALG00000001797, ENSGALG00000010564, ENSGALG00000020249, ENSGALG00000005030, ENSGALG00000005637, ENSGALG00000015546, ENSGALG00000016781, ENSGALG00000016350, ENSGALG00000004273, ENSGALG00000004754,…	2.84	1.66441e-08
GOTERM_MF_FAT	GO:0004672~protein kinase activity	75	11.26	1.19238e-09	ENSGALG00000015023, ENSGALG00000009476, ENSGALG00000008970, ENSGALG00000002555, ENSGALG00000011262, ENSGALG00000012845, ENSGALG00000010564, ENSGALG00000015164, ENSGALG00000012036, ENSGALG00000009602, ENSGALG00000015403, ENSGALG00000014977, ENSGALG00000006038, ENSGALG00000008459, ENSGALG00000016781, ENSGALG00000006793, ENSGALG00000015596, ENSGALG00000010885, ENSGALG00000008627, ENSGALG00000015593,…	2.04	2.40861e-07
GOTERM_CC_FAT	GO:0005886~plasma membrane	114	29.92	2.78253e-09	ENSGALG00000010772, ENSGALG00000001698, ENSGALG00000003970, ENSGALG00000014463, ENSGALG00000013684, ENSGALG00000005278, ENSGALG00000009405, ENSGALG00000012703, ENSGALG00000010778, ENSGALG00000010078, ENSGALG00000008382, ENSGALG00000012906, ENSGALG00000006038, ENSGALG00000006793, ENSGALG00000015593, ENSGALG00000009368, ENSGALG00000014749, ENSGALG00000007646, ENSGALG00000010319, ENSGALG00000015132,…	1.66	8.51455e-07
GOTERM_BP_FAT	GO:0006468~protein amino acid phosphorylation	75	12.73	9.163e-09	ENSGALG00000015023, ENSGALG00000009476, ENSGALG00000008970, ENSGALG00000002555, ENSGALG00000012845, ENSGALG00000010564, ENSGALG00000015164, ENSGALG00000012036, ENSGALG00000009602, ENSGALG00000015403, ENSGALG00000014977, ENSGALG00000006038, ENSGALG00000008459, ENSGALG00000016781, ENSGALG00000006793, ENSGALG00000015596, ENSGALG00000010885, ENSGALG00000008627, ENSGALG00000015593, ENSGALG00000009569,…	1.95	8.46657e-06
GOTERM_BP_FAT	GO:0051056~regulation of small GTPase mediated signal transduction	37	6.28	6.14738e-09	ENSGALG00000014359, ENSGALG00000008744, ENSGALG00000001419, ENSGALG00000007040, ENSGALG00000005237, ENSGALG00000005788, ENSGALG00000004045, ENSGALG00000011744, ENSGALG00000013521, ENSGALG00000016006, ENSGALG00000002699, ENSGALG00000008410, ENSGALG00000016817, ENSGALG00000010564, ENSGALG00000020249, ENSGALG00000015422, ENSGALG00000006706, ENSGALG00000015546, ENSGALG00000005637, ENSGALG00000016350,…	2.85	1.13603e-05
GOTERM_BP_FAT	GO:0007155~cell adhesion	57	9.68	2.07569e-08	ENSGALG00000016411, ENSGALG00000009601, ENSGALG00000008148, ENSGALG00000014463, ENSGALG00000015253, ENSGALG00000002555, ENSGALG00000002845, ENSGALG00000005278, ENSGALG00000012942, ENSGALG00000012906, ENSGALG00000006851, ENSGALG00000010131, ENSGALG00000016195, ENSGALG00000016292, ENSGALG00000006319, ENSGALG00000009514, ENSGALG00000015908, ENSGALG00000012216, ENSGALG00000015132, ENSGALG00000011577,…	2.16	1.27862e-05
GOTERM_BP_FAT	GO:0022610~biological adhesion	57	9.68	2.07569e-08	ENSGALG00000016411, ENSGALG00000009601, ENSGALG00000008148, ENSGALG00000014463, ENSGALG00000015253, ENSGALG00000002555, ENSGALG00000002845, ENSGALG00000005278, ENSGALG00000012942, ENSGALG00000012906, ENSGALG00000006851, ENSGALG00000010131, ENSGALG00000016195, ENSGALG00000016292, ENSGALG00000006319, ENSGALG00000009514, ENSGALG00000015908, ENSGALG00000012216, ENSGALG00000015132, ENSGALG00000011577,…	2.16	1.27862e-05
GOTERM_BP_FAT	GO:0006796~phosphate metabolic process	93	15.79	3.92559e-08	ENSGALG00000015023, ENSGALG00000009476, ENSGALG00000008970, ENSGALG00000002555, ENSGALG00000012845, ENSGALG00000010564, ENSGALG00000015164, ENSGALG00000012036, ENSGALG00000009602, ENSGALG00000015403, ENSGALG00000014977, ENSGALG00000006038, ENSGALG00000006368, ENSGALG00000008459, ENSGALG00000016781, ENSGALG00000006793, ENSGALG00000015596, ENSGALG00000010885, ENSGALG00000008627, ENSGALG00000015593,…	1.74	1.81361e-05
GOTERM_BP_FAT	GO:0006793~phosphorus metabolic process	93	15.79	3.92559e-08	ENSGALG00000015023, ENSGALG00000009476, ENSGALG00000008970, ENSGALG00000002555, ENSGALG00000012845, ENSGALG00000010564, ENSGALG00000015164, ENSGALG00000012036, ENSGALG00000009602, ENSGALG00000015403, ENSGALG00000014977, ENSGALG00000006038, ENSGALG00000006368, ENSGALG00000008459, ENSGALG00000016781, ENSGALG00000006793, ENSGALG00000015596, ENSGALG00000010885, ENSGALG00000008627, ENSGALG00000015593,…	1.74	1.81361e-05
GOTERM_MF_FAT	GO:0005083~small GTPase regulator activity	32	4.8	1.79864e-07	ENSGALG00000014359, ENSGALG00000008744, ENSGALG00000007040, ENSGALG00000005237, ENSGALG00000008970, ENSGALG00000005788, ENSGALG00000004045, ENSGALG00000023069, ENSGALG00000011744, ENSGALG00000013521, ENSGALG00000016006, ENSGALG00000002699, ENSGALG00000010564, ENSGALG00000006706, ENSGALG00000016781, ENSGALG00000005637, ENSGALG00000015546, ENSGALG00000016350, ENSGALG00000001915, ENSGALG00000006975,…	2.76	2.7249e-05
GOTERM_MF_FAT	GO:0005509~calcium ion binding	76	11.41	2.75472e-07	ENSGALG00000008456, ENSGALG00000012121, ENSGALG00000004960, ENSGALG00000009601, ENSGALG00000000327, ENSGALG00000014463, ENSGALG00000015918, ENSGALG00000002555, ENSGALG00000015351, ENSGALG00000008907, ENSGALG00000005278, ENSGALG00000011696, ENSGALG00000012942, ENSGALG00000012906, ENSGALG00000015896, ENSGALG00000001122, ENSGALG00000016545, ENSGALG00000005332, ENSGALG00000006851, ENSGALG00000004372,…	1.8	3.33867e-05
GOTERM_MF_FAT	GO:0004674~protein serine/threonine kinase activity	49	7.36	4.53274e-07	ENSGALG00000015023, ENSGALG00000009476, ENSGALG00000008970, ENSGALG00000012845, ENSGALG00000009602, ENSGALG00000012036, ENSGALG00000014977, ENSGALG00000006038, ENSGALG00000016781, ENSGALG00000008459, ENSGALG00000010885, ENSGALG00000015596, ENSGALG00000010000, ENSGALG00000009569, ENSGALG00000010313, ENSGALG00000011889, ENSGALG00000011473, ENSGALG00000009298, ENSGALG00000007647, ENSGALG00000012216,…	2.12	4.57796e-05
GOTERM_CC_FAT	GO:0044459~plasma membrane part	76	19.95	3.05842e-07	ENSGALG00000010772, ENSGALG00000004083, ENSGALG00000008456, ENSGALG00000001698, ENSGALG00000003970, ENSGALG00000001512, ENSGALG00000014463, ENSGALG00000013684, ENSGALG00000009405, ENSGALG00000010778, ENSGALG00000011696, ENSGALG00000009919, ENSGALG00000015898, ENSGALG00000015403, ENSGALG00000014496, ENSGALG00000005332, ENSGALG00000006038, ENSGALG00000008459, ENSGALG00000006793, ENSGALG00000015593,…	1.76	4.67927e-05
GOTERM_MF_FAT	GO:0008066~glutamate receptor activity	11	1.65	1.00392e-06	ENSGALG00000011809, ENSGALG00000008512, ENSGALG00000004083, ENSGALG00000007278, ENSGALG00000015434, ENSGALG00000010397, ENSGALG00000006638, ENSGALG00000017178, ENSGALG00000009405, ENSGALG00000013200, ENSGALG00000001879	6.42	8.69072e-05
GOTERM_BP_FAT	GO:0030030~cell projection organization	29	4.92	4.30226e-07	ENSGALG00000008747, ENSGALG00000006560, ENSGALG00000014463, ENSGALG00000005256, ENSGALG00000002699, ENSGALG00000006488, ENSGALG00000011300, ENSGALG00000000280, ENSGALG00000003135, ENSGALG00000015770, ENSGALG00000015898, ENSGALG00000008281, ENSGALG00000016333, ENSGALG00000005483, ENSGALG00000001916, ENSGALG00000001915, ENSGALG00000015593, ENSGALG00000016799, ENSGALG00000009303, ENSGALG00000012216,…	2.83	0.000158999
GOTERM_BP_FAT	GO:0016310~phosphorylation	78	13.24	7.67326e-07	ENSGALG00000015023, ENSGALG00000009476, ENSGALG00000008970, ENSGALG00000002555, ENSGALG00000012845, ENSGALG00000010564, ENSGALG00000015164, ENSGALG00000012036, ENSGALG00000009602, ENSGALG00000015403, ENSGALG00000014977, ENSGALG00000006038, ENSGALG00000008459, ENSGALG00000016781, ENSGALG00000006793, ENSGALG00000015596, ENSGALG00000010885, ENSGALG00000008627, ENSGALG00000015593, ENSGALG00000009569,…	1.73	0.000202554
GOTERM_BP_FAT	GO:0046578~regulation of Ras protein signal transduction	29	4.92	6.68894e-07	ENSGALG00000014359, ENSGALG00000008744, ENSGALG00000007040, ENSGALG00000005237, ENSGALG00000005788, ENSGALG00000004045, ENSGALG00000013521, ENSGALG00000011744, ENSGALG00000016006, ENSGALG00000002699, ENSGALG00000010564, ENSGALG00000015422, ENSGALG00000006706, ENSGALG00000005637, ENSGALG00000015546, ENSGALG00000016350, ENSGALG00000001915, ENSGALG00000006975, ENSGALG00000004754, ENSGALG00000015564,…	2.77	0.000205998
GOTERM_MF_FAT	GO:0004970~ionotropic glutamate receptor activity	10	1.5	2.87177e-06	ENSGALG00000011809, ENSGALG00000008512, ENSGALG00000004083, ENSGALG00000007278, ENSGALG00000015434, ENSGALG00000010397, ENSGALG00000006638, ENSGALG00000017178, ENSGALG00000009405, ENSGALG00000001879	6.62	0.000217513
GOTERM_MF_FAT	GO:0005234~extracellular-glutamate-gated ion channel activity	10	1.5	2.87177e-06	ENSGALG00000011809, ENSGALG00000008512, ENSGALG00000004083, ENSGALG00000007278, ENSGALG00000015434, ENSGALG00000010397, ENSGALG00000006638, ENSGALG00000017178, ENSGALG00000009405, ENSGALG00000001879	6.62	0.000217513
GOTERM_MF_FAT	GO:0005085~guanyl-nucleotide exchange factor activity	22	3.3	5.75461e-06	ENSGALG00000008744, ENSGALG00000009480, ENSGALG00000015564, ENSGALG00000005237, ENSGALG00000005788, ENSGALG00000011744, ENSGALG00000016006, ENSGALG00000002699, ENSGALG00000012975, ENSGALG00000020249, ENSGALG00000005042, ENSGALG00000016886, ENSGALG00000002335, ENSGALG00000005030, ENSGALG00000005637, ENSGALG00000006695, ENSGALG00000016350, ENSGALG00000012979, ENSGALG00000002080, ENSGALG00000004273,…	2.99	0.000387403
GOTERM_CC_FAT	GO:0031012~extracellular matrix	34	8.92	6.75797e-06	ENSGALG00000004087, ENSGALG00000008141, ENSGALG00000016411, ENSGALG00000015001, ENSGALG00000009641, ENSGALG00000004960, ENSGALG00000006087, ENSGALG00000000327, ENSGALG00000015253, ENSGALG00000006258, ENSGALG00000015970, ENSGALG00000004946, ENSGALG00000015896, ENSGALG00000016902, ENSGALG00000016900, ENSGALG00000006319, ENSGALG00000009652, ENSGALG00000006000, ENSGALG00000014014, ENSGALG00000015908,…	2.27	0.000516853
GOTERM_CC_FAT	GO:0005578~proteinaceous extracellular matrix	33	8.66	5.47203e-06	ENSGALG00000008141, ENSGALG00000016411, ENSGALG00000015001, ENSGALG00000009641, ENSGALG00000004960, ENSGALG00000006087, ENSGALG00000000327, ENSGALG00000015253, ENSGALG00000006258, ENSGALG00000015970, ENSGALG00000004946, ENSGALG00000015896, ENSGALG00000016902, ENSGALG00000016900, ENSGALG00000006319, ENSGALG00000009652, ENSGALG00000006000, ENSGALG00000014014, ENSGALG00000015908, ENSGALG00000001896,…	2.32	0.000557993
GOTERM_MF_FAT	GO:0005524~ATP binding	123	18.47	9.58117e-06	ENSGALG00000015023, ENSGALG00000008970, ENSGALG00000002555, ENSGALG00000014395, ENSGALG00000002944, ENSGALG00000012369, ENSGALG00000007652, ENSGALG00000012656, ENSGALG00000009602, ENSGALG00000016837, ENSGALG00000016835, ENSGALG00000016781, ENSGALG00000006793, ENSGALG00000012805, ENSGALG00000015596, ENSGALG00000008627, ENSGALG00000015593, ENSGALG00000009569, ENSGALG00000010000, ENSGALG00000010313,…	1.44	0.000580453
GOTERM_MF_FAT	GO:0032559~adenyl ribonucleotide binding	123	18.47	1.26222e-05	ENSGALG00000015023, ENSGALG00000008970, ENSGALG00000002555, ENSGALG00000014395, ENSGALG00000002944, ENSGALG00000012369, ENSGALG00000007652, ENSGALG00000012656, ENSGALG00000009602, ENSGALG00000016837, ENSGALG00000016835, ENSGALG00000016781, ENSGALG00000006793, ENSGALG00000012805, ENSGALG00000015596, ENSGALG00000008627, ENSGALG00000015593, ENSGALG00000009569, ENSGALG00000010000, ENSGALG00000010313,…	1.44	0.00069513
GOTERM_CC_FAT	GO:0005887~integral to plasma membrane	34	8.92	1.88216e-05	ENSGALG00000013310, ENSGALG00000008747, ENSGALG00000004083, ENSGALG00000005256, ENSGALG00000001512, ENSGALG00000006488, ENSGALG00000011696, ENSGALG00000009066, ENSGALG00000009919, ENSGALG00000006112, ENSGALG00000015403, ENSGALG00000015422, ENSGALG00000014496, ENSGALG00000006038, ENSGALG00000008459, ENSGALG00000017178, ENSGALG00000006793, ENSGALG00000012533, ENSGALG00000004980, ENSGALG00000015593,…	2.17	0.00115123
GOTERM_MF_FAT	GO:0030554~adenyl nucleotide binding	127	19.07	2.78304e-05	ENSGALG00000015023, ENSGALG00000008970, ENSGALG00000002555, ENSGALG00000014395, ENSGALG00000002944, ENSGALG00000012369, ENSGALG00000007652, ENSGALG00000012656, ENSGALG00000009602, ENSGALG00000016837, ENSGALG00000016835, ENSGALG00000016781, ENSGALG00000006793, ENSGALG00000012805, ENSGALG00000015596, ENSGALG00000008627, ENSGALG00000015593, ENSGALG00000009569, ENSGALG00000010000, ENSGALG00000010313,…	1.4	0.00140447
GOTERM_CC_FAT	GO:0031226~intrinsic to plasma membrane	34	8.92	2.84499e-05	ENSGALG00000013310, ENSGALG00000008747, ENSGALG00000004083, ENSGALG00000005256, ENSGALG00000001512, ENSGALG00000006488, ENSGALG00000011696, ENSGALG00000009066, ENSGALG00000009919, ENSGALG00000006112, ENSGALG00000015403, ENSGALG00000015422, ENSGALG00000014496, ENSGALG00000006038, ENSGALG00000008459, ENSGALG00000017178, ENSGALG00000006793, ENSGALG00000012533, ENSGALG00000004980, ENSGALG00000015593,…	2.13	0.00144991
GOTERM_MF_FAT	GO:0001882~nucleoside binding	128	19.22	3.2833e-05	ENSGALG00000015023, ENSGALG00000008970, ENSGALG00000002555, ENSGALG00000014395, ENSGALG00000002944, ENSGALG00000012369, ENSGALG00000007652, ENSGALG00000012656, ENSGALG00000009602, ENSGALG00000016837, ENSGALG00000016835, ENSGALG00000016781, ENSGALG00000006793, ENSGALG00000012805, ENSGALG00000015596, ENSGALG00000008627, ENSGALG00000015593, ENSGALG00000009569, ENSGALG00000010000, ENSGALG00000010313,…	1.4	0.00152938
GOTERM_MF_FAT	GO:0001883~purine nucleoside binding	127	19.07	3.73781e-05	ENSGALG00000015023, ENSGALG00000008970, ENSGALG00000002555, ENSGALG00000014395, ENSGALG00000002944, ENSGALG00000012369, ENSGALG00000007652, ENSGALG00000012656, ENSGALG00000009602, ENSGALG00000016837, ENSGALG00000016835, ENSGALG00000016781, ENSGALG00000006793, ENSGALG00000012805, ENSGALG00000015596, ENSGALG00000008627, ENSGALG00000015593, ENSGALG00000009569, ENSGALG00000010000, ENSGALG00000010313,…	1.39	0.00161666
GOTERM_MF_FAT	GO:0005096~GTPase activator activity	21	3.15	4.95548e-05	ENSGALG00000014359, ENSGALG00000012421, ENSGALG00000001419, ENSGALG00000007040, ENSGALG00000009381, ENSGALG00000015626, ENSGALG00000004045, ENSGALG00000013521, ENSGALG00000004323, ENSGALG00000008410, ENSGALG00000001797, ENSGALG00000005935, ENSGALG00000016817, ENSGALG00000010564, ENSGALG00000010088, ENSGALG00000004578, ENSGALG00000011251, ENSGALG00000006706, ENSGALG00000015546, ENSGALG00000006695,…	2.71	0.00200006
GOTERM_BP_FAT	GO:0007409~axonogenesis	19	3.23	9.16563e-06	ENSGALG00000006560, ENSGALG00000005256, ENSGALG00000009303, ENSGALG00000012216, ENSGALG00000009300, ENSGALG00000005102, ENSGALG00000006488, ENSGALG00000011300, ENSGALG00000000280, ENSGALG00000007140, ENSGALG00000003135, ENSGALG00000015966, ENSGALG00000015770, ENSGALG00000015348, ENSGALG00000014419, ENSGALG00000008193, ENSGALG00000001916, ENSGALG00000015593, ENSGALG00000015519	3.22	0.00211503
GOTERM_CC_FAT	GO:0045202~synapse	24	6.3	5.12306e-05	ENSGALG00000008499, ENSGALG00000004420, ENSGALG00000016399, ENSGALG00000002579, ENSGALG00000012286, ENSGALG00000001706, ENSGALG00000004083, ENSGALG00000010781, ENSGALG00000012732, ENSGALG00000001698, ENSGALG00000010319, ENSGALG00000015132, ENSGALG00000009405, ENSGALG00000010778, ENSGALG00000016281, ENSGALG00000008512, ENSGALG00000004212, ENSGALG00000003135, ENSGALG00000015770, ENSGALG00000015422,…	2.47	0.00223706
GOTERM_BP_FAT	GO:0006928~cell motion	32	5.43	1.17081e-05	ENSGALG00000008455, ENSGALG00000006560, ENSGALG00000005256, ENSGALG00000002555, ENSGALG00000002699, ENSGALG00000011300, ENSGALG00000000280, ENSGALG00000003135, ENSGALG00000015770, ENSGALG00000008281, ENSGALG00000015422, ENSGALG00000006038, ENSGALG00000006998, ENSGALG00000012533, ENSGALG00000005483, ENSGALG00000001916, ENSGALG00000015593, ENSGALG00000001915, ENSGALG00000016799, ENSGALG00000009303,…	2.3	0.00240119
GOTERM_MF_FAT	GO:0008047~enzyme activator activity	24	3.6	6.59049e-05	ENSGALG00000014359, ENSGALG00000012421, ENSGALG00000006219, ENSGALG00000001419, ENSGALG00000007040, ENSGALG00000009381, ENSGALG00000008148, ENSGALG00000015626, ENSGALG00000004045, ENSGALG00000013521, ENSGALG00000004323, ENSGALG00000008410, ENSGALG00000001797, ENSGALG00000005935, ENSGALG00000016817, ENSGALG00000010564, ENSGALG00000010088, ENSGALG00000004578, ENSGALG00000011251, ENSGALG00000006706,…	2.46	0.00249312
GOTERM_MF_FAT	GO:0043167~ion binding	219	32.88	7.06513e-05	ENSGALG00000009601, ENSGALG00000014463, ENSGALG00000015918, ENSGALG00000005278, ENSGALG00000009608, ENSGALG00000012986, ENSGALG00000012906, ENSGALG00000001122, ENSGALG00000004899, ENSGALG00000011137, ENSGALG00000011963, ENSGALG00000009249, ENSGALG00000009545, ENSGALG00000012805, ENSGALG00000015506, ENSGALG00000010313, ENSGALG00000011438, ENSGALG00000003767, ENSGALG00000010319, ENSGALG00000009415,…	1.24	0.00251543
GOTERM_BP_FAT	GO:0048812~neuron projection morphogenesis	19	3.23	1.55106e-05	ENSGALG00000006560, ENSGALG00000005256, ENSGALG00000009303, ENSGALG00000012216, ENSGALG00000009300, ENSGALG00000005102, ENSGALG00000006488, ENSGALG00000011300, ENSGALG00000000280, ENSGALG00000007140, ENSGALG00000003135, ENSGALG00000015966, ENSGALG00000015770, ENSGALG00000015348, ENSGALG00000014419, ENSGALG00000008193, ENSGALG00000001916, ENSGALG00000015593, ENSGALG00000015519	3.12	0.00260242
GOTERM_BP_FAT	GO:0007411~axon guidance	15	2.55	1.41977e-05	ENSGALG00000006560, ENSGALG00000005256, ENSGALG00000009303, ENSGALG00000012216, ENSGALG00000005102, ENSGALG00000000280, ENSGALG00000003135, ENSGALG00000007140, ENSGALG00000015770, ENSGALG00000015348, ENSGALG00000014419, ENSGALG00000008193, ENSGALG00000001916, ENSGALG00000015593, ENSGALG00000015519	3.79	0.00262032
GOTERM_MF_FAT	GO:0046872~metal ion binding	214	32.13	0.000127232	ENSGALG00000009601, ENSGALG00000014463, ENSGALG00000015918, ENSGALG00000005278, ENSGALG00000009608, ENSGALG00000012986, ENSGALG00000012906, ENSGALG00000001122, ENSGALG00000004899, ENSGALG00000011137, ENSGALG00000011963, ENSGALG00000009249, ENSGALG00000009545, ENSGALG00000012805, ENSGALG00000010313, ENSGALG00000011438, ENSGALG00000003767, ENSGALG00000010319, ENSGALG00000009415, ENSGALG00000013987,…	1.24	0.00427458
GOTERM_CC_FAT	GO:0030054~cell junction	27	7.09	0.000116668	ENSGALG00000008499, ENSGALG00000004420, ENSGALG00000002579, ENSGALG00000012286, ENSGALG00000004083, ENSGALG00000001706, ENSGALG00000012732, ENSGALG00000001698, ENSGALG00000003970, ENSGALG00000014463, ENSGALG00000009405, ENSGALG00000010778, ENSGALG00000008542, ENSGALG00000016171, ENSGALG00000017178, ENSGALG00000009723, ENSGALG00000009514, ENSGALG00000009303, ENSGALG00000010319, ENSGALG00000015132,…	2.21	0.00445287
GOTERM_MF_FAT	GO:0043169~cation binding	216	32.43	0.000154606	ENSGALG00000009601, ENSGALG00000014463, ENSGALG00000015918, ENSGALG00000005278, ENSGALG00000009608, ENSGALG00000012986, ENSGALG00000012906, ENSGALG00000001122, ENSGALG00000004899, ENSGALG00000011137, ENSGALG00000011963, ENSGALG00000009249, ENSGALG00000009545, ENSGALG00000012805, ENSGALG00000015506, ENSGALG00000010313, ENSGALG00000011438, ENSGALG00000003767, ENSGALG00000010319, ENSGALG00000009415,…	1.23	0.00467396
GOTERM_MF_FAT	GO:0005216~ion channel activity	40	6.01	0.000152647	ENSGALG00000009877, ENSGALG00000001706, ENSGALG00000007972, ENSGALG00000008456, ENSGALG00000004083, ENSGALG00000009705, ENSGALG00000008591, ENSGALG00000001698, ENSGALG00000001512, ENSGALG00000009405, ENSGALG00000009066, ENSGALG00000015126, ENSGALG00000011262, ENSGALG00000009919, ENSGALG00000006297, ENSGALG00000007278, ENSGALG00000006112, ENSGALG00000005332, ENSGALG00000017178, ENSGALG00000004980,…	1.86	0.00485719
GOTERM_MF_FAT	GO:0022838~substrate specific channel activity	40	6.01	0.000169046	ENSGALG00000009877, ENSGALG00000001706, ENSGALG00000007972, ENSGALG00000008456, ENSGALG00000004083, ENSGALG00000009705, ENSGALG00000008591, ENSGALG00000001698, ENSGALG00000001512, ENSGALG00000009405, ENSGALG00000009066, ENSGALG00000015126, ENSGALG00000011262, ENSGALG00000009919, ENSGALG00000006297, ENSGALG00000007278, ENSGALG00000006112, ENSGALG00000005332, ENSGALG00000017178, ENSGALG00000004980,…	1.85	0.00486671
GOTERM_MF_FAT	GO:0015267~channel activity	40	6.01	0.000187015	ENSGALG00000009877, ENSGALG00000001706, ENSGALG00000007972, ENSGALG00000008456, ENSGALG00000004083, ENSGALG00000009705, ENSGALG00000008591, ENSGALG00000001698, ENSGALG00000001512, ENSGALG00000009405, ENSGALG00000009066, ENSGALG00000015126, ENSGALG00000011262, ENSGALG00000009919, ENSGALG00000006297, ENSGALG00000007278, ENSGALG00000006112, ENSGALG00000005332, ENSGALG00000017178, ENSGALG00000004980,…	1.84	0.00513865
GOTERM_MF_FAT	GO:0022803~passive transmembrane transporter activity	40	6.01	0.000187015	ENSGALG00000009877, ENSGALG00000001706, ENSGALG00000007972, ENSGALG00000008456, ENSGALG00000004083, ENSGALG00000009705, ENSGALG00000008591, ENSGALG00000001698, ENSGALG00000001512, ENSGALG00000009405, ENSGALG00000009066, ENSGALG00000015126, ENSGALG00000011262, ENSGALG00000009919, ENSGALG00000006297, ENSGALG00000007278, ENSGALG00000006112, ENSGALG00000005332, ENSGALG00000017178, ENSGALG00000004980,…	1.84	0.00513865
GOTERM_MF_FAT	GO:0000166~nucleotide binding	168	25.23	0.000199804	ENSGALG00000015023, ENSGALG00000013785, ENSGALG00000008970, ENSGALG00000004045, ENSGALG00000002555, ENSGALG00000007366, ENSGALG00000002944, ENSGALG00000011132, ENSGALG00000014395, ENSGALG00000008382, ENSGALG00000002054, ENSGALG00000015450, ENSGALG00000012369, ENSGALG00000015718, ENSGALG00000005567, ENSGALG00000012656, ENSGALG00000007652, ENSGALG00000009602, ENSGALG00000016837, ENSGALG00000016835,…	1.28	0.0052511
GOTERM_BP_FAT	GO:0031175~neuron projection development	20	3.4	4.33233e-05	ENSGALG00000006560, ENSGALG00000005256, ENSGALG00000009303, ENSGALG00000012216, ENSGALG00000009300, ENSGALG00000005102, ENSGALG00000006488, ENSGALG00000011300, ENSGALG00000000280, ENSGALG00000007140, ENSGALG00000003135, ENSGALG00000015966, ENSGALG00000015770, ENSGALG00000015348, ENSGALG00000014419, ENSGALG00000015898, ENSGALG00000008193, ENSGALG00000001916, ENSGALG00000015593, ENSGALG00000015519	2.81	0.00570248
GOTERM_MF_FAT	GO:0032555~purine ribonucleotide binding	140	21.02	0.000228033	ENSGALG00000015023, ENSGALG00000013785, ENSGALG00000008970, ENSGALG00000004045, ENSGALG00000002555, ENSGALG00000014395, ENSGALG00000002944, ENSGALG00000008382, ENSGALG00000015450, ENSGALG00000012369, ENSGALG00000007652, ENSGALG00000012656, ENSGALG00000009602, ENSGALG00000016837, ENSGALG00000016835, ENSGALG00000016781, ENSGALG00000006793, ENSGALG00000012805, ENSGALG00000015596, ENSGALG00000008627,…	1.32	0.00574193
GOTERM_MF_FAT	GO:0032553~ribonucleotide binding	140	21.02	0.000228033	ENSGALG00000015023, ENSGALG00000013785, ENSGALG00000008970, ENSGALG00000004045, ENSGALG00000002555, ENSGALG00000014395, ENSGALG00000002944, ENSGALG00000008382, ENSGALG00000015450, ENSGALG00000012369, ENSGALG00000007652, ENSGALG00000012656, ENSGALG00000009602, ENSGALG00000016837, ENSGALG00000016835, ENSGALG00000016781, ENSGALG00000006793, ENSGALG00000012805, ENSGALG00000015596, ENSGALG00000008627,…	1.32	0.00574193
GOTERM_BP_FAT	GO:0048666~neuron development	24	4.07	4.31336e-05	ENSGALG00000009514, ENSGALG00000006560, ENSGALG00000005256, ENSGALG00000009303, ENSGALG00000002555, ENSGALG00000012216, ENSGALG00000016022, ENSGALG00000009300, ENSGALG00000005102, ENSGALG00000006488, ENSGALG00000011300, ENSGALG00000000280, ENSGALG00000015177, ENSGALG00000007140, ENSGALG00000003135, ENSGALG00000015966, ENSGALG00000015770, ENSGALG00000015348, ENSGALG00000014419, ENSGALG00000015898,…	2.51	0.00611298
GOTERM_BP_FAT	GO:0048667~cell morphogenesis involved in neuron differentiation	19	3.23	4.09379e-05	ENSGALG00000006560, ENSGALG00000005256, ENSGALG00000009303, ENSGALG00000012216, ENSGALG00000009300, ENSGALG00000005102, ENSGALG00000006488, ENSGALG00000011300, ENSGALG00000000280, ENSGALG00000007140, ENSGALG00000003135, ENSGALG00000015966, ENSGALG00000015770, ENSGALG00000015348, ENSGALG00000014419, ENSGALG00000008193, ENSGALG00000001916, ENSGALG00000015593, ENSGALG00000015519	2.92	0.00628474
GOTERM_MF_FAT	GO:0008092~cytoskeletal protein binding	32	4.8	0.000264059	ENSGALG00000013310, ENSGALG00000013505, ENSGALG00000010775, ENSGALG00000013145, ENSGALG00000012732, ENSGALG00000010770, ENSGALG00000008148, ENSGALG00000014463, ENSGALG00000012301, ENSGALG00000022909, ENSGALG00000009048, ENSGALG00000015898, ENSGALG00000012533, ENSGALG00000004980, ENSGALG00000021047, ENSGALG00000016333, ENSGALG00000009723, ENSGALG00000010620, ENSGALG00000008940, ENSGALG00000009514,…	1.97	0.0063812
GOTERM_BP_FAT	GO:0032990~cell part morphogenesis	20	3.4	5.36687e-05	ENSGALG00000001375, ENSGALG00000006560, ENSGALG00000005256, ENSGALG00000009303, ENSGALG00000012216, ENSGALG00000009300, ENSGALG00000005102, ENSGALG00000006488, ENSGALG00000011300, ENSGALG00000000280, ENSGALG00000007140, ENSGALG00000003135, ENSGALG00000015966, ENSGALG00000015770, ENSGALG00000015348, ENSGALG00000014419, ENSGALG00000008193, ENSGALG00000001916, ENSGALG00000015593, ENSGALG00000015519	2.77	0.00659034
GOTERM_BP_FAT	GO:0048858~cell projection morphogenesis	19	3.23	6.41056e-05	ENSGALG00000006560, ENSGALG00000005256, ENSGALG00000009303, ENSGALG00000012216, ENSGALG00000009300, ENSGALG00000005102, ENSGALG00000006488, ENSGALG00000011300, ENSGALG00000000280, ENSGALG00000007140, ENSGALG00000003135, ENSGALG00000015966, ENSGALG00000015770, ENSGALG00000015348, ENSGALG00000014419, ENSGALG00000008193, ENSGALG00000001916, ENSGALG00000015593, ENSGALG00000015519	2.83	0.00737709
GOTERM_MF_FAT	GO:0005201~extracellular matrix structural constituent	9	1.35	0.000421909	ENSGALG00000008141, ENSGALG00000004946, ENSGALG00000009641, ENSGALG00000004960, ENSGALG00000000327, ENSGALG00000014615, ENSGALG00000016841, ENSGALG00000016843, ENSGALG00000002509	4.47	0.00942679
GOTERM_MF_FAT	GO:0017076~purine nucleotide binding	144	21.62	0.000415731	ENSGALG00000015023, ENSGALG00000013785, ENSGALG00000008970, ENSGALG00000004045, ENSGALG00000002555, ENSGALG00000002944, ENSGALG00000014395, ENSGALG00000008382, ENSGALG00000015450, ENSGALG00000012369, ENSGALG00000007652, ENSGALG00000012656, ENSGALG00000009602, ENSGALG00000016837, ENSGALG00000016835, ENSGALG00000016781, ENSGALG00000006793, ENSGALG00000015596, ENSGALG00000012805, ENSGALG00000008627,…	1.29	0.00964494
GOTERM_BP_FAT	GO:0030182~neuron differentiation	29	4.92	9.13997e-05	ENSGALG00000006560, ENSGALG00000005256, ENSGALG00000002555, ENSGALG00000016022, ENSGALG00000006488, ENSGALG00000011300, ENSGALG00000000280, ENSGALG00000011696, ENSGALG00000003135, ENSGALG00000015770, ENSGALG00000015898, ENSGALG00000015422, ENSGALG00000006793, ENSGALG00000011630, ENSGALG00000001916, ENSGALG00000015593, ENSGALG00000009514, ENSGALG00000013204, ENSGALG00000009303, ENSGALG00000012216,…	2.18	0.00988694
GOTERM_MF_FAT	GO:0005089~Rho guanyl-nucleotide exchange factor activity	13	1.95	0.000493057	ENSGALG00000008744, ENSGALG00000015564, ENSGALG00000005237, ENSGALG00000005788, ENSGALG00000011744, ENSGALG00000016006, ENSGALG00000002699, ENSGALG00000016886, ENSGALG00000006695, ENSGALG00000012979, ENSGALG00000016350, ENSGALG00000004754, ENSGALG00000001915	3.15	0.010617
GOTERM_MF_FAT	GO:0022836~gated channel activity	32	4.8	0.000514343	ENSGALG00000009877, ENSGALG00000008456, ENSGALG00000004083, ENSGALG00000001706, ENSGALG00000009705, ENSGALG00000008591, ENSGALG00000001698, ENSGALG00000001512, ENSGALG00000009405, ENSGALG00000009066, ENSGALG00000011262, ENSGALG00000009919, ENSGALG00000006112, ENSGALG00000007278, ENSGALG00000005332, ENSGALG00000017178, ENSGALG00000004980, ENSGALG00000007234, ENSGALG00000010781, ENSGALG00000010812,…	1.9	0.0106932
GOTERM_MF_FAT	GO:0003779~actin binding	23	3.45	0.000538194	ENSGALG00000013310, ENSGALG00000013505, ENSGALG00000010775, ENSGALG00000012732, ENSGALG00000008940, ENSGALG00000010770, ENSGALG00000008148, ENSGALG00000014463, ENSGALG00000016937, ENSGALG00000004624, ENSGALG00000009048, ENSGALG00000016281, ENSGALG00000015898, ENSGALG00000006839, ENSGALG00000016289, ENSGALG00000015559, ENSGALG00000013124, ENSGALG00000012533, ENSGALG00000004980, ENSGALG00000016333,…	2.19	0.0108155
GOTERM_MF_FAT	GO:0005088~Ras guanyl-nucleotide exchange factor activity	13	1.95	0.000628286	ENSGALG00000008744, ENSGALG00000015564, ENSGALG00000005237, ENSGALG00000005788, ENSGALG00000011744, ENSGALG00000016006, ENSGALG00000002699, ENSGALG00000016886, ENSGALG00000006695, ENSGALG00000012979, ENSGALG00000016350, ENSGALG00000004754, ENSGALG00000001915	3.07	0.0122107
GOTERM_MF_FAT	GO:0008081~phosphoric diester hydrolase activity	13	1.95	0.000628286	ENSGALG00000006035, ENSGALG00000013941, ENSGALG00000011537, ENSGALG00000008875, ENSGALG00000008885, ENSGALG00000008113, ENSGALG00000012224, ENSGALG00000011248, ENSGALG00000008907, ENSGALG00000015516, ENSGALG00000009215, ENSGALG00000017331, ENSGALG00000013143	3.07	0.0122107
GOTERM_BP_FAT	GO:0000904~cell morphogenesis involved in differentiation	20	3.4	0.000145645	ENSGALG00000006560, ENSGALG00000005256, ENSGALG00000009303, ENSGALG00000012216, ENSGALG00000009300, ENSGALG00000005102, ENSGALG00000006488, ENSGALG00000011300, ENSGALG00000000280, ENSGALG00000007140, ENSGALG00000003135, ENSGALG00000015966, ENSGALG00000015770, ENSGALG00000015348, ENSGALG00000014419, ENSGALG00000008193, ENSGALG00000006038, ENSGALG00000001916, ENSGALG00000015593, ENSGALG00000015519	2.59	0.0148427
GOTERM_MF_FAT	GO:0004114~3',5'-cyclic-nucleotide phosphodiesterase activity	8	1.2	0.000796762	ENSGALG00000009215, ENSGALG00000015516, ENSGALG00000006035, ENSGALG00000013941, ENSGALG00000011537, ENSGALG00000008885, ENSGALG00000013143, ENSGALG00000012224	4.67	0.0149813
GOTERM_BP_FAT	GO:0032989~cellular component morphogenesis	26	4.41	0.000162554	ENSGALG00000008148, ENSGALG00000006560, ENSGALG00000005256, ENSGALG00000006488, ENSGALG00000000280, ENSGALG00000011300, ENSGALG00000003135, ENSGALG00000015770, ENSGALG00000008281, ENSGALG00000015422, ENSGALG00000006038, ENSGALG00000001916, ENSGALG00000015593, ENSGALG00000001375, ENSGALG00000015664, ENSGALG00000009303, ENSGALG00000012216, ENSGALG00000009300, ENSGALG00000005102, ENSGALG00000007140,…	2.23	0.0156875
GOTERM_CC_FAT	GO:0005624~membrane fraction	22	5.77	0.00065112	ENSGALG00000013310, ENSGALG00000009642, ENSGALG00000012286, ENSGALG00000004083, ENSGALG00000011438, ENSGALG00000006035, ENSGALG00000009287, ENSGALG00000010379, ENSGALG00000012138, ENSGALG00000016896, ENSGALG00000006488, ENSGALG00000011696, ENSGALG00000016281, ENSGALG00000008512, ENSGALG00000015177, ENSGALG00000003135, ENSGALG00000015770, ENSGALG00000007039, ENSGALG00000017002, ENSGALG00000011621,…	2.2	0.0219019
GOTERM_BP_FAT	GO:0000902~cell morphogenesis	23	3.9	0.000285712	ENSGALG00000015664, ENSGALG00000006560, ENSGALG00000005256, ENSGALG00000009303, ENSGALG00000012216, ENSGALG00000009300, ENSGALG00000005102, ENSGALG00000006488, ENSGALG00000011300, ENSGALG00000000280, ENSGALG00000007140, ENSGALG00000003135, ENSGALG00000015966, ENSGALG00000015770, ENSGALG00000015348, ENSGALG00000014419, ENSGALG00000015422, ENSGALG00000008193, ENSGALG00000006038, ENSGALG00000014615,…	2.29	0.026058
GOTERM_MF_FAT	GO:0051020~GTPase binding	9	1.35	0.00171148	ENSGALG00000009480, ENSGALG00000006839, ENSGALG00000002335, ENSGALG00000012837, ENSGALG00000005030, ENSGALG00000016937, ENSGALG00000015944, ENSGALG00000023069, ENSGALG00000002080	3.72	0.0309663
GOTERM_CC_FAT	GO:0043005~neuron projection	15	3.94	0.00126979	ENSGALG00000007871, ENSGALG00000008456, ENSGALG00000010319, ENSGALG00000010379, ENSGALG00000012703, ENSGALG00000003135, ENSGALG00000015966, ENSGALG00000007140, ENSGALG00000015770, ENSGALG00000015348, ENSGALG00000015898, ENSGALG00000001157, ENSGALG00000008193, ENSGALG00000005483, ENSGALG00000015519	2.59	0.0318809
GOTERM_CC_FAT	GO:0000267~cell fraction	25	6.56	0.00120445	ENSGALG00000013310, ENSGALG00000009642, ENSGALG00000015732, ENSGALG00000012286, ENSGALG00000004083, ENSGALG00000006035, ENSGALG00000009287, ENSGALG00000006488, ENSGALG00000011696, ENSGALG00000003135, ENSGALG00000015770, ENSGALG00000007509, ENSGALG00000008734, ENSGALG00000011438, ENSGALG00000016896, ENSGALG00000012138, ENSGALG00000010379, ENSGALG00000016281, ENSGALG00000008512, ENSGALG00000006713,…	1.98	0.0329701
GOTERM_CC_FAT	GO:0005626~insoluble fraction	22	5.77	0.00111726	ENSGALG00000013310, ENSGALG00000009642, ENSGALG00000012286, ENSGALG00000004083, ENSGALG00000011438, ENSGALG00000006035, ENSGALG00000009287, ENSGALG00000010379, ENSGALG00000012138, ENSGALG00000016896, ENSGALG00000006488, ENSGALG00000011696, ENSGALG00000016281, ENSGALG00000008512, ENSGALG00000015177, ENSGALG00000003135, ENSGALG00000015770, ENSGALG00000007039, ENSGALG00000017002, ENSGALG00000011621,…	2.12	0.0336288
GOTERM_MF_FAT	GO:0005230~extracellular ligand-gated ion channel activity	14	2.1	0.0021655	ENSGALG00000001706, ENSGALG00000004083, ENSGALG00000010781, ENSGALG00000001698, ENSGALG00000009405, ENSGALG00000001879, ENSGALG00000011809, ENSGALG00000008512, ENSGALG00000007278, ENSGALG00000015434, ENSGALG00000010397, ENSGALG00000006638, ENSGALG00000017178, ENSGALG00000016745	2.57	0.0379017
GOTERM_MF_FAT	GO:0004714~transmembrane receptor protein tyrosine kinase activity	14	2.1	0.0021655	ENSGALG00000014749, ENSGALG00000011680, ENSGALG00000009034, ENSGALG00000009495, ENSGALG00000005256, ENSGALG00000007646, ENSGALG00000006488, ENSGALG00000003126, ENSGALG00000015164, ENSGALG00000015403, ENSGALG00000015418, ENSGALG00000007039, ENSGALG00000006793, ENSGALG00000015593	2.57	0.0379017
GOTERM_CC_FAT	GO:0044421~extracellular region part	45	11.81	0.00178064	ENSGALG00000004087, ENSGALG00000008141, ENSGALG00000016411, ENSGALG00000015910, ENSGALG00000015001, ENSGALG00000009641, ENSGALG00000009378, ENSGALG00000006087, ENSGALG00000008455, ENSGALG00000004960, ENSGALG00000016083, ENSGALG00000000327, ENSGALG00000015253, ENSGALG00000006258, ENSGALG00000015970, ENSGALG00000004946, ENSGALG00000015896, ENSGALG00000015164, ENSGALG00000014496, ENSGALG00000016902,…	1.57	0.0410831
GOTERM_MF_FAT	GO:0004112~cyclic-nucleotide phosphodiesterase activity	8	1.2	0.00242705	ENSGALG00000009215, ENSGALG00000015516, ENSGALG00000006035, ENSGALG00000013941, ENSGALG00000011537, ENSGALG00000008885, ENSGALG00000013143, ENSGALG00000012224	3.97	0.0412009
GOTERM_MF_FAT	GO:0017124~SH3 domain binding	8	1.2	0.00242705	ENSGALG00000011555, ENSGALG00000001157, ENSGALG00000009303, ENSGALG00000012093, ENSGALG00000016333, ENSGALG00000000845, ENSGALG00000009723, ENSGALG00000015556	3.97	0.0412009
GOTERM_CC_FAT	GO:0044420~extracellular matrix part	12	3.15	0.00253967	ENSGALG00000008141, ENSGALG00000004946, ENSGALG00000009641, ENSGALG00000015001, ENSGALG00000014014, ENSGALG00000015253, ENSGALG00000014233, ENSGALG00000014615, ENSGALG00000015056, ENSGALG00000016841, ENSGALG00000016843, ENSGALG00000002509	2.79	0.0540642
GOTERM_CC_FAT	GO:0005606~laminin-1 complex	4	1.05	0.00364496	ENSGALG00000015001, ENSGALG00000014014, ENSGALG00000014615, ENSGALG00000015056	10	0.071786
GOTERM_MF_FAT	GO:0015276~ligand-gated ion channel activity	17	2.55	0.00469529	ENSGALG00000001706, ENSGALG00000004083, ENSGALG00000009705, ENSGALG00000010812, ENSGALG00000010781, ENSGALG00000014071, ENSGALG00000001698, ENSGALG00000009405, ENSGALG00000001879, ENSGALG00000011809, ENSGALG00000008512, ENSGALG00000007278, ENSGALG00000015434, ENSGALG00000010397, ENSGALG00000006638, ENSGALG00000017178, ENSGALG00000016745	2.14	0.0761666
GOTERM_MF_FAT	GO:0022834~ligand-gated channel activity	17	2.55	0.00469529	ENSGALG00000001706, ENSGALG00000004083, ENSGALG00000009705, ENSGALG00000010812, ENSGALG00000010781, ENSGALG00000014071, ENSGALG00000001698, ENSGALG00000009405, ENSGALG00000001879, ENSGALG00000011809, ENSGALG00000008512, ENSGALG00000007278, ENSGALG00000015434, ENSGALG00000010397, ENSGALG00000006638, ENSGALG00000017178, ENSGALG00000016745	2.14	0.0761666
GOTERM_MF_FAT	GO:0005516~calmodulin binding	9	1.35	0.00503621	ENSGALG00000015898, ENSGALG00000012036, ENSGALG00000000610, ENSGALG00000013441, ENSGALG00000012533, ENSGALG00000013071, ENSGALG00000011708, ENSGALG00000004004, ENSGALG00000004624	3.19	0.0793665
GOTERM_MF_FAT	GO:0005262~calcium channel activity	10	1.5	0.00521623	ENSGALG00000006297, ENSGALG00000017194, ENSGALG00000008456, ENSGALG00000007972, ENSGALG00000010812, ENSGALG00000009705, ENSGALG00000008591, ENSGALG00000017044, ENSGALG00000014071, ENSGALG00000005332	2.92	0.0800195
GOTERM_MF_FAT	GO:0050839~cell adhesion molecule binding	6	0.9	0.00656982	ENSGALG00000015966, ENSGALG00000001774, ENSGALG00000009514, ENSGALG00000002845, ENSGALG00000005483, ENSGALG00000009300	4.58	0.0973511
GOTERM_MF_FAT	GO:0000287~magnesium ion binding	21	3.15	0.00681701	ENSGALG00000006983, ENSGALG00000010313, ENSGALG00000012444, ENSGALG00000010827, ENSGALG00000011473, ENSGALG00000004508, ENSGALG00000008839, ENSGALG00000017106, ENSGALG00000012216, ENSGALG00000013987, ENSGALG00000015622, ENSGALG00000009970, ENSGALG00000009587, ENSGALG00000016835, ENSGALG00000004980, ENSGALG00000012805, ENSGALG00000010698, ENSGALG00000016746, ENSGALG00000015596, ENSGALG00000011708,…	1.88	0.0984423
GOTERM_CC_FAT	GO:0031225~anchored to membrane	11	2.89	0.00570951	ENSGALG00000000280, ENSGALG00000002342, ENSGALG00000015450, ENSGALG00000001442, ENSGALG00000009173, ENSGALG00000015087, ENSGALG00000001437, ENSGALG00000009523, ENSGALG00000011241, ENSGALG00000005483, ENSGALG00000017197	2.68	0.103724
GOTERM_BP_FAT	GO:0035023~regulation of Rho protein signal transduction	13	2.21	0.00131461	ENSGALG00000008744, ENSGALG00000015564, ENSGALG00000005237, ENSGALG00000005788, ENSGALG00000011744, ENSGALG00000016006, ENSGALG00000002699, ENSGALG00000016886, ENSGALG00000006695, ENSGALG00000012979, ENSGALG00000016350, ENSGALG00000004754, ENSGALG00000001915	2.84	0.109313
GOTERM_MF_FAT	GO:0045296~cadherin binding	5	0.75	0.0084624	ENSGALG00000015966, ENSGALG00000001774, ENSGALG00000002845, ENSGALG00000005483, ENSGALG00000009300	5.51	0.118042
GOTERM_CC_FAT	GO:0030424~axon	10	2.62	0.00724613	ENSGALG00000007871, ENSGALG00000015966, ENSGALG00000007140, ENSGALG00000003135, ENSGALG00000015898, ENSGALG00000015348, ENSGALG00000015770, ENSGALG00000010379, ENSGALG00000012703, ENSGALG00000015519	2.78	0.122699
GOTERM_BP_FAT	GO:0007169~transmembrane receptor protein tyrosine kinase signaling pathway	20	3.4	0.00161602	ENSGALG00000009378, ENSGALG00000014749, ENSGALG00000009034, ENSGALG00000016083, ENSGALG00000011680, ENSGALG00000009495, ENSGALG00000005256, ENSGALG00000007646, ENSGALG00000002555, ENSGALG00000003126, ENSGALG00000015164, ENSGALG00000007140, ENSGALG00000015403, ENSGALG00000016171, ENSGALG00000015418, ENSGALG00000007039, ENSGALG00000008459, ENSGALG00000013100, ENSGALG00000006793, ENSGALG00000015593	2.16	0.127031
GOTERM_MF_FAT	GO:0005003~ephrin receptor activity	6	0.9	0.00938669	ENSGALG00000015403, ENSGALG00000014749, ENSGALG00000015418, ENSGALG00000011680, ENSGALG00000005256, ENSGALG00000015593	4.25	0.127224
GOTERM_MF_FAT	GO:0005097~Rab GTPase activator activity	9	1.35	0.00975837	ENSGALG00000005935, ENSGALG00000014359, ENSGALG00000010564, ENSGALG00000004578, ENSGALG00000011251, ENSGALG00000006706, ENSGALG00000015546, ENSGALG00000013521, ENSGALG00000006975	2.88	0.129076
GOTERM_MF_FAT	GO:0004012~phospholipid-translocating ATPase activity	5	0.75	0.0129955	ENSGALG00000016835, ENSGALG00000017106, ENSGALG00000008839, ENSGALG00000016746, ENSGALG00000014236	4.96	0.164861
GOTERM_MF_FAT	GO:0015247~aminophospholipid transporter activity	5	0.75	0.0129955	ENSGALG00000016835, ENSGALG00000017106, ENSGALG00000008839, ENSGALG00000016746, ENSGALG00000014236	4.96	0.164861
GOTERM_BP_FAT	GO:0007229~integrin-mediated signaling pathway	9	1.53	0.00241222	ENSGALG00000008078, ENSGALG00000008747, ENSGALG00000004212, ENSGALG00000012740, ENSGALG00000008976, ENSGALG00000016867, ENSGALG00000012238, ENSGALG00000008582, ENSGALG00000001915	3.54	0.176384
GOTERM_CC_FAT	GO:0015629~actin cytoskeleton	18	4.72	0.0126802	ENSGALG00000013310, ENSGALG00000000733, ENSGALG00000008148, ENSGALG00000009303, ENSGALG00000007647, ENSGALG00000010379, ENSGALG00000002845, ENSGALG00000004624, ENSGALG00000015966, ENSGALG00000015898, ENSGALG00000009602, ENSGALG00000016837, ENSGALG00000004150, ENSGALG00000012954, ENSGALG00000012533, ENSGALG00000016333, ENSGALG00000013071, ENSGALG00000009723	1.88	0.195023
GOTERM_CC_FAT	GO:0034702~ion channel complex	14	3.67	0.0169721	ENSGALG00000008456, ENSGALG00000001706, ENSGALG00000014225, ENSGALG00000001698, ENSGALG00000006472, ENSGALG00000001512, ENSGALG00000009066, ENSGALG00000009919, ENSGALG00000010204, ENSGALG00000006112, ENSGALG00000005332, ENSGALG00000004980, ENSGALG00000006220, ENSGALG00000016745	2.03	0.220756
GOTERM_MF_FAT	GO:0004725~protein tyrosine phosphatase activity	13	1.95	0.0190169	ENSGALG00000006498, ENSGALG00000004508, ENSGALG00000008961, ENSGALG00000010935, ENSGALG00000003488, ENSGALG00000013987, ENSGALG00000015622, ENSGALG00000022909, ENSGALG00000010148, ENSGALG00000006368, ENSGALG00000013085, ENSGALG00000007177, ENSGALG00000013902	2.08	0.223486
GOTERM_CC_FAT	GO:0043256~laminin complex	4	1.05	0.0156383	ENSGALG00000015001, ENSGALG00000014014, ENSGALG00000014615, ENSGALG00000015056	6.67	0.224191
GOTERM_CC_FAT	GO:0005581~collagen	6	1.57	0.0165837	ENSGALG00000008141, ENSGALG00000004946, ENSGALG00000009641, ENSGALG00000016841, ENSGALG00000016843, ENSGALG00000002509	3.75	0.225748
GOTERM_MF_FAT	GO:0005548~phospholipid transporter activity	5	0.75	0.0188229	ENSGALG00000016835, ENSGALG00000017106, ENSGALG00000008839, ENSGALG00000016746, ENSGALG00000014236	4.51	0.225779
GOTERM_MF_FAT	GO:0004721~phosphoprotein phosphatase activity	16	2.4	0.0211914	ENSGALG00000006498, ENSGALG00000004508, ENSGALG00000008961, ENSGALG00000010935, ENSGALG00000003488, ENSGALG00000013987, ENSGALG00000015622, ENSGALG00000022909, ENSGALG00000009970, ENSGALG00000010148, ENSGALG00000006368, ENSGALG00000013085, ENSGALG00000007177, ENSGALG00000013902, ENSGALG00000012280, ENSGALG00000005710	1.87	0.241316
GOTERM_BP_FAT	GO:0007167~enzyme linked receptor protein signaling pathway	25	4.24	0.00380616	ENSGALG00000012444, ENSGALG00000009641, ENSGALG00000009378, ENSGALG00000016083, ENSGALG00000009495, ENSGALG00000005256, ENSGALG00000002555, ENSGALG00000015164, ENSGALG00000015403, ENSGALG00000016171, ENSGALG00000006038, ENSGALG00000008459, ENSGALG00000006793, ENSGALG00000015593, ENSGALG00000014749, ENSGALG00000009034, ENSGALG00000011680, ENSGALG00000007646, ENSGALG00000012216, ENSGALG00000008078,…	1.84	0.25445
GOTERM_BP_FAT	GO:0043087~regulation of GTPase activity	13	2.21	0.00412321	ENSGALG00000014359, ENSGALG00000006906, ENSGALG00000007040, ENSGALG00000004045, ENSGALG00000013521, ENSGALG00000005935, ENSGALG00000010564, ENSGALG00000004578, ENSGALG00000011251, ENSGALG00000006706, ENSGALG00000015546, ENSGALG00000006975, ENSGALG00000001915	2.51	0.263184
GOTERM_MF_FAT	GO:0043395~heparan sulfate proteoglycan binding	4	0.6	0.0260369	ENSGALG00000002342, ENSGALG00000006087, ENSGALG00000016902, ENSGALG00000016900	5.67	0.28328
GOTERM_CC_FAT	GO:0042995~cell projection	21	5.51	0.0248015	ENSGALG00000007871, ENSGALG00000008456, ENSGALG00000009476, ENSGALG00000014463, ENSGALG00000010319, ENSGALG00000009303, ENSGALG00000010379, ENSGALG00000015132, ENSGALG00000012703, ENSGALG00000007140, ENSGALG00000003135, ENSGALG00000015966, ENSGALG00000015898, ENSGALG00000015770, ENSGALG00000015348, ENSGALG00000008193, ENSGALG00000014496, ENSGALG00000001157, ENSGALG00000012533, ENSGALG00000005483,…	1.65	0.29483
GOTERM_MF_FAT	GO:0005099~Ras GTPase activator activity	9	1.35	0.0279515	ENSGALG00000005935, ENSGALG00000014359, ENSGALG00000010564, ENSGALG00000004578, ENSGALG00000011251, ENSGALG00000006706, ENSGALG00000015546, ENSGALG00000013521, ENSGALG00000006975	2.41	0.295741
GOTERM_MF_FAT	GO:0001727~lipid kinase activity	5	0.75	0.0346831	ENSGALG00000008842, ENSGALG00000005505, ENSGALG00000015107, ENSGALG00000007877, ENSGALG00000013117	3.82	0.348073
GOTERM_MF_FAT	GO:0001948~glycoprotein binding	5	0.75	0.0346831	ENSGALG00000002342, ENSGALG00000006087, ENSGALG00000016902, ENSGALG00000011621, ENSGALG00000016900	3.82	0.348073
GOTERM_CC_FAT	GO:0005938~cell cortex	9	2.36	0.0352973	ENSGALG00000013310, ENSGALG00000006763, ENSGALG00000016098, ENSGALG00000008542, ENSGALG00000015898, ENSGALG00000010379, ENSGALG00000012138, ENSGALG00000012533, ENSGALG00000013071	2.31	0.355866
GOTERM_CC_FAT	GO:0005912~adherens junction	8	2.1	0.0347226	ENSGALG00000015966, ENSGALG00000016171, ENSGALG00000014463, ENSGALG00000007337, ENSGALG00000009303, ENSGALG00000015132, ENSGALG00000014159, ENSGALG00000009723	2.5	0.362742
GOTERM_CC_FAT	GO:0016010~dystrophin-associated glycoprotein complex	4	1.05	0.0376371	ENSGALG00000016281, ENSGALG00000017122, ENSGALG00000003886, ENSGALG00000013684	5	0.363335
GOTERM_MF_FAT	GO:0004713~protein tyrosine kinase activity	18	2.7	0.0376876	ENSGALG00000014749, ENSGALG00000009034, ENSGALG00000011680, ENSGALG00000009495, ENSGALG00000005256, ENSGALG00000007646, ENSGALG00000002555, ENSGALG00000002216, ENSGALG00000009344, ENSGALG00000006488, ENSGALG00000003126, ENSGALG00000015164, ENSGALG00000015403, ENSGALG00000016171, ENSGALG00000015418, ENSGALG00000007039, ENSGALG00000006793, ENSGALG00000015593	1.67	0.366486
GOTERM_MF_FAT	GO:0008237~metallopeptidase activity	18	2.7	0.0376876	ENSGALG00000004087, ENSGALG00000012740, ENSGALG00000016423, ENSGALG00000016375, ENSGALG00000017118, ENSGALG00000006000, ENSGALG00000006104, ENSGALG00000006819, ENSGALG00000004212, ENSGALG00000008976, ENSGALG00000009693, ENSGALG00000015896, ENSGALG00000011623, ENSGALG00000004899, ENSGALG00000015558, ENSGALG00000008582, ENSGALG00000010200, ENSGALG00000009567	1.67	0.366486
GOTERM_CC_FAT	GO:0034703~cation channel complex	11	2.89	0.0338347	ENSGALG00000009066, ENSGALG00000009919, ENSGALG00000010204, ENSGALG00000008456, ENSGALG00000006112, ENSGALG00000014225, ENSGALG00000006472, ENSGALG00000005332, ENSGALG00000001512, ENSGALG00000004980, ENSGALG00000006220	2.08	0.367415
GOTERM_MF_FAT	GO:0043394~proteoglycan binding	4	0.6	0.0385966	ENSGALG00000002342, ENSGALG00000006087, ENSGALG00000016902, ENSGALG00000016900	4.96	0.367901
GOTERM_CC_FAT	GO:0044456~synapse part	13	3.41	0.0417366	ENSGALG00000012286, ENSGALG00000001706, ENSGALG00000004083, ENSGALG00000010781, ENSGALG00000001698, ENSGALG00000010319, ENSGALG00000009405, ENSGALG00000010778, ENSGALG00000004212, ENSGALG00000008512, ENSGALG00000009587, ENSGALG00000017178, ENSGALG00000016745	1.86	0.372438
GOTERM_MF_FAT	GO:0019904~protein domain specific binding	13	1.95	0.0407733	ENSGALG00000011555, ENSGALG00000009645, ENSGALG00000014463, ENSGALG00000009303, ENSGALG00000012921, ENSGALG00000014485, ENSGALG00000001157, ENSGALG00000006038, ENSGALG00000012093, ENSGALG00000000845, ENSGALG00000016333, ENSGALG00000009723, ENSGALG00000015556	1.87	0.373218
GOTERM_CC_FAT	GO:0070161~anchoring junction	8	2.1	0.0404416	ENSGALG00000015966, ENSGALG00000016171, ENSGALG00000014463, ENSGALG00000007337, ENSGALG00000009303, ENSGALG00000015132, ENSGALG00000014159, ENSGALG00000009723	2.42	0.373661
GOTERM_CC_FAT	GO:0031224~intrinsic to membrane	168	44.09	0.0435009	ENSGALG00000013505, ENSGALG00000010793, ENSGALG00000001698, ENSGALG00000019382, ENSGALG00000013684, ENSGALG00000005278, ENSGALG00000009405, ENSGALG00000010778, ENSGALG00000010078, ENSGALG00000008976, ENSGALG00000015450, ENSGALG00000012906, ENSGALG00000012559, ENSGALG00000002155, ENSGALG00000006038, ENSGALG00000016835, ENSGALG00000006793, ENSGALG00000013135, ENSGALG00000015593, ENSGALG00000013780,…	1.11	0.374555
GOTERM_MF_FAT	GO:0046873~metal ion transmembrane transporter activity	25	3.75	0.0403332	ENSGALG00000009877, ENSGALG00000007777, ENSGALG00000007972, ENSGALG00000008456, ENSGALG00000009705, ENSGALG00000008591, ENSGALG00000001512, ENSGALG00000011262, ENSGALG00000009066, ENSGALG00000009919, ENSGALG00000006297, ENSGALG00000006112, ENSGALG00000005332, ENSGALG00000004980, ENSGALG00000010812, ENSGALG00000014225, ENSGALG00000014071, ENSGALG00000006472, ENSGALG00000010379, ENSGALG00000004829,…	1.5	0.375452
GOTERM_MF_FAT	GO:0005261~cation channel activity	22	3.3	0.0424301	ENSGALG00000009877, ENSGALG00000008456, ENSGALG00000007972, ENSGALG00000009705, ENSGALG00000010812, ENSGALG00000014225, ENSGALG00000008591, ENSGALG00000014071, ENSGALG00000006472, ENSGALG00000001512, ENSGALG00000011262, ENSGALG00000009066, ENSGALG00000009919, ENSGALG00000010204, ENSGALG00000006297, ENSGALG00000017194, ENSGALG00000006112, ENSGALG00000009687, ENSGALG00000017044, ENSGALG00000005332,…	1.55	0.379799
GOTERM_MF_FAT	GO:0004428~inositol or phosphatidylinositol kinase activity	6	0.9	0.0438912	ENSGALG00000008842, ENSGALG00000005505, ENSGALG00000010827, ENSGALG00000015107, ENSGALG00000007877, ENSGALG00000013117	2.98	0.384736
GOTERM_BP_FAT	GO:0032483~regulation of Rab protein signal transduction	9	1.53	0.00828557	ENSGALG00000005935, ENSGALG00000014359, ENSGALG00000010564, ENSGALG00000004578, ENSGALG00000011251, ENSGALG00000006706, ENSGALG00000015546, ENSGALG00000013521, ENSGALG00000006975	2.95	0.422545
GOTERM_BP_FAT	GO:0032313~regulation of Rab GTPase activity	9	1.53	0.00828557	ENSGALG00000005935, ENSGALG00000014359, ENSGALG00000010564, ENSGALG00000004578, ENSGALG00000011251, ENSGALG00000006706, ENSGALG00000015546, ENSGALG00000013521, ENSGALG00000006975	2.95	0.422545
GOTERM_MF_FAT	GO:0022843~voltage-gated cation channel activity	14	2.1	0.050383	ENSGALG00000009877, ENSGALG00000008456, ENSGALG00000008591, ENSGALG00000014225, ENSGALG00000006472, ENSGALG00000001512, ENSGALG00000009066, ENSGALG00000011262, ENSGALG00000009919, ENSGALG00000010204, ENSGALG00000006112, ENSGALG00000005332, ENSGALG00000004980, ENSGALG00000006220	1.76	0.422828
GOTERM_BP_FAT	GO:0007242~intracellular signaling cascade	54	9.17	0.00804471	ENSGALG00000010772, ENSGALG00000009641, ENSGALG00000007324, ENSGALG00000008970, ENSGALG00000007993, ENSGALG00000002555, ENSGALG00000004045, ENSGALG00000008907, ENSGALG00000002699, ENSGALG00000015450, ENSGALG00000011699, ENSGALG00000010039, ENSGALG00000016298, ENSGALG00000015259, ENSGALG00000015898, ENSGALG00000016781, ENSGALG00000013060, ENSGALG00000004273, ENSGALG00000012890, ENSGALG00000015607,…	1.41	0.424688
GOTERM_BP_FAT	GO:0030155~regulation of cell adhesion	11	1.87	0.00782524	ENSGALG00000011696, ENSGALG00000005505, ENSGALG00000004212, ENSGALG00000009476, ENSGALG00000015001, ENSGALG00000010857, ENSGALG00000014014, ENSGALG00000014615, ENSGALG00000015056, ENSGALG00000005483, ENSGALG00000001915	2.58	0.427866
GOTERM_CC_FAT	GO:0005604~basement membrane	7	1.84	0.053696	ENSGALG00000015001, ENSGALG00000014014, ENSGALG00000015253, ENSGALG00000014233, ENSGALG00000014615, ENSGALG00000015056, ENSGALG00000016841	2.5	0.430475
GOTERM_MF_FAT	GO:0000146~microfilament motor activity	3	0.45	0.052838	ENSGALG00000015898, ENSGALG00000012533, ENSGALG00000004624	7.44	0.432881
GOTERM_BP_FAT	GO:0042551~neuron maturation	4	0.68	0.00887375	ENSGALG00000015177, ENSGALG00000015770, ENSGALG00000009514, ENSGALG00000002555	7.88	0.43334
GOTERM_CC_FAT	GO:0012506~vesicle membrane	7	1.84	0.0622619	ENSGALG00000016799, ENSGALG00000010414, ENSGALG00000015898, ENSGALG00000001157, ENSGALG00000017002, ENSGALG00000010319, ENSGALG00000016896	2.41	0.459208
GOTERM_BP_FAT	GO:0001656~metanephros development	8	1.36	0.0100472	ENSGALG00000008747, ENSGALG00000011298, ENSGALG00000014419, ENSGALG00000009495, ENSGALG00000002555, ENSGALG00000003429, ENSGALG00000015622, ENSGALG00000015519	3.15	0.463149
GOTERM_CC_FAT	GO:0045211~postsynaptic membrane	10	2.62	0.0620631	ENSGALG00000008512, ENSGALG00000001706, ENSGALG00000004083, ENSGALG00000010781, ENSGALG00000001698, ENSGALG00000009587, ENSGALG00000017178, ENSGALG00000016745, ENSGALG00000009405, ENSGALG00000010778	1.96	0.468716
GOTERM_CC_FAT	GO:0005605~basal lamina	4	1.05	0.069446	ENSGALG00000015001, ENSGALG00000014014, ENSGALG00000014615, ENSGALG00000015056	4	0.486963
GOTERM_CC_FAT	GO:0016323~basolateral plasma membrane	9	2.36	0.0734989	ENSGALG00000016281, ENSGALG00000003126, ENSGALG00000016171, ENSGALG00000014463, ENSGALG00000007337, ENSGALG00000009303, ENSGALG00000002536, ENSGALG00000009300, ENSGALG00000014159	2	0.496948
GOTERM_CC_FAT	GO:0016459~myosin complex	10	2.62	0.0759185	ENSGALG00000000733, ENSGALG00000015898, ENSGALG00000009602, ENSGALG00000016837, ENSGALG00000004150, ENSGALG00000008148, ENSGALG00000007647, ENSGALG00000012954, ENSGALG00000012533, ENSGALG00000004624	1.89	0.49857
GOTERM_CC_FAT	GO:0031256~leading edge membrane	3	0.79	0.0809246	ENSGALG00000007871, ENSGALG00000015898, ENSGALG00000015519	6	0.511927
GOTERM_CC_FAT	GO:0016012~sarcoglycan complex	3	0.79	0.0809246	ENSGALG00000017122, ENSGALG00000003886, ENSGALG00000013684	6	0.511927
GOTERM_MF_FAT	GO:0019899~enzyme binding	16	2.4	0.0690131	ENSGALG00000006219, ENSGALG00000009480, ENSGALG00000006035, ENSGALG00000015944, ENSGALG00000016937, ENSGALG00000015132, ENSGALG00000023069, ENSGALG00000016281, ENSGALG00000004212, ENSGALG00000006839, ENSGALG00000002335, ENSGALG00000012837, ENSGALG00000005030, ENSGALG00000007039, ENSGALG00000002080, ENSGALG00000008740	1.6	0.520252
GOTERM_CC_FAT	GO:0005901~caveola	4	1.05	0.0886677	ENSGALG00000008459, ENSGALG00000010692, ENSGALG00000004980, ENSGALG00000005483	3.64	0.526531
GOTERM_CC_FAT	GO:0034705~potassium channel complex	8	2.1	0.0873	ENSGALG00000009066, ENSGALG00000009919, ENSGALG00000010204, ENSGALG00000014225, ENSGALG00000006472, ENSGALG00000001512, ENSGALG00000004980, ENSGALG00000006220	2.05	0.530212
GOTERM_CC_FAT	GO:0008076~voltage-gated potassium channel complex	8	2.1	0.0873	ENSGALG00000009066, ENSGALG00000009919, ENSGALG00000010204, ENSGALG00000014225, ENSGALG00000006472, ENSGALG00000001512, ENSGALG00000004980, ENSGALG00000006220	2.05	0.530212
GOTERM_MF_FAT	GO:0005254~chloride channel activity	6	0.9	0.0743044	ENSGALG00000007234, ENSGALG00000001706, ENSGALG00000010781, ENSGALG00000001698, ENSGALG00000016745, ENSGALG00000016896	2.59	0.541511
GOTERM_CC_FAT	GO:0030055~cell-substrate junction	6	1.57	0.0963836	ENSGALG00000016281, ENSGALG00000016171, ENSGALG00000014463, ENSGALG00000007337, ENSGALG00000009303, ENSGALG00000014159	2.4	0.548514
GOTERM_BP_FAT	GO:0043112~receptor metabolic process	5	0.85	0.013354	ENSGALG00000016281, ENSGALG00000008078, ENSGALG00000004083, ENSGALG00000015422, ENSGALG00000010379	4.92	0.551315
GOTERM_MF_FAT	GO:0045499~chemorepellent activity	3	0.45	0.0822779	ENSGALG00000000280, ENSGALG00000006560, ENSGALG00000015593	5.95	0.573855
GOTERM_MF_FAT	GO:0017016~Ras GTPase binding	5	0.75	0.0838546	ENSGALG00000006839, ENSGALG00000012837, ENSGALG00000016937, ENSGALG00000015944, ENSGALG00000023069	2.92	0.575153
GOTERM_BP_FAT	GO:0032318~regulation of Ras GTPase activity	11	1.87	0.0149961	ENSGALG00000005935, ENSGALG00000014359, ENSGALG00000010564, ENSGALG00000004578, ENSGALG00000011251, ENSGALG00000007040, ENSGALG00000006706, ENSGALG00000015546, ENSGALG00000004045, ENSGALG00000013521, ENSGALG00000006975	2.35	0.582131
GOTERM_MF_FAT	GO:0004435~phosphoinositide phospholipase C activity	4	0.6	0.0906941	ENSGALG00000008875, ENSGALG00000011248, ENSGALG00000008113, ENSGALG00000008907	3.61	0.599291
GOTERM_MF_FAT	GO:0022832~voltage-gated channel activity	15	2.25	0.0923677	ENSGALG00000009877, ENSGALG00000007234, ENSGALG00000008456, ENSGALG00000008591, ENSGALG00000014225, ENSGALG00000006472, ENSGALG00000001512, ENSGALG00000009066, ENSGALG00000011262, ENSGALG00000009919, ENSGALG00000010204, ENSGALG00000006112, ENSGALG00000005332, ENSGALG00000004980, ENSGALG00000006220	1.57	0.600553
GOTERM_MF_FAT	GO:0005244~voltage-gated ion channel activity	15	2.25	0.0923677	ENSGALG00000009877, ENSGALG00000007234, ENSGALG00000008456, ENSGALG00000008591, ENSGALG00000014225, ENSGALG00000006472, ENSGALG00000001512, ENSGALG00000009066, ENSGALG00000011262, ENSGALG00000009919, ENSGALG00000010204, ENSGALG00000006112, ENSGALG00000005332, ENSGALG00000004980, ENSGALG00000006220	1.57	0.600553
GOTERM_BP_FAT	GO:0035107~appendage morphogenesis	12	2.04	0.017747	ENSGALG00000002922, ENSGALG00000011298, ENSGALG00000015164, ENSGALG00000015177, ENSGALG00000015472, ENSGALG00000007324, ENSGALG00000006998, ENSGALG00000012216, ENSGALG00000003429, ENSGALG00000006400, ENSGALG00000009723, ENSGALG00000007509	2.19	0.601159
GOTERM_BP_FAT	GO:0035108~limb morphogenesis	12	2.04	0.017747	ENSGALG00000002922, ENSGALG00000011298, ENSGALG00000015164, ENSGALG00000015177, ENSGALG00000015472, ENSGALG00000007324, ENSGALG00000006998, ENSGALG00000012216, ENSGALG00000003429, ENSGALG00000006400, ENSGALG00000009723, ENSGALG00000007509	2.19	0.601159
GOTERM_BP_FAT	GO:0048870~cell motility	19	3.23	0.0175409	ENSGALG00000016799, ENSGALG00000008455, ENSGALG00000002555, ENSGALG00000015132, ENSGALG00000002699, ENSGALG00000011300, ENSGALG00000008078, ENSGALG00000007140, ENSGALG00000014419, ENSGALG00000008281, ENSGALG00000015422, ENSGALG00000008193, ENSGALG00000010857, ENSGALG00000006038, ENSGALG00000006998, ENSGALG00000010692, ENSGALG00000012533, ENSGALG00000005483, ENSGALG00000001915	1.78	0.607169
GOTERM_BP_FAT	GO:0051674~localization of cell	19	3.23	0.0175409	ENSGALG00000016799, ENSGALG00000008455, ENSGALG00000002555, ENSGALG00000015132, ENSGALG00000002699, ENSGALG00000011300, ENSGALG00000008078, ENSGALG00000007140, ENSGALG00000014419, ENSGALG00000008281, ENSGALG00000015422, ENSGALG00000008193, ENSGALG00000010857, ENSGALG00000006038, ENSGALG00000006998, ENSGALG00000010692, ENSGALG00000012533, ENSGALG00000005483, ENSGALG00000001915	1.78	0.607169
GOTERM_MF_FAT	GO:0008270~zinc ion binding	109	16.37	0.095821	ENSGALG00000007040, ENSGALG00000004045, ENSGALG00000002883, ENSGALG00000009048, ENSGALG00000009608, ENSGALG00000012986, ENSGALG00000011963, ENSGALG00000011137, ENSGALG00000009249, ENSGALG00000012256, ENSGALG00000011438, ENSGALG00000006104, ENSGALG00000013695, ENSGALG00000006819, ENSGALG00000012973, ENSGALG00000015310, ENSGALG00000019420, ENSGALG00000014258, ENSGALG00000010109, ENSGALG00000005161,…	1.13	0.609018
GOTERM_BP_FAT	GO:0001655~urogenital system development	11	1.87	0.0173779	ENSGALG00000008747, ENSGALG00000011298, ENSGALG00000015164, ENSGALG00000014419, ENSGALG00000007324, ENSGALG00000009495, ENSGALG00000002555, ENSGALG00000013441, ENSGALG00000003429, ENSGALG00000015622, ENSGALG00000015519	2.3	0.614356
GOTERM_BP_FAT	GO:0030031~cell projection assembly	8	1.36	0.0189545	ENSGALG00000016799, ENSGALG00000008281, ENSGALG00000014922, ENSGALG00000014463, ENSGALG00000005483, ENSGALG00000016333, ENSGALG00000001915, ENSGALG00000002699	2.81	0.615491
GOTERM_MF_FAT	GO:0031267~small GTPase binding	5	0.75	0.0996226	ENSGALG00000006839, ENSGALG00000012837, ENSGALG00000016937, ENSGALG00000015944, ENSGALG00000023069	2.76	0.618465
GOTERM_BP_FAT	GO:0007010~cytoskeleton organization	21	3.57	0.0170692	ENSGALG00000010620, ENSGALG00000013310, ENSGALG00000008499, ENSGALG00000016799, ENSGALG00000010775, ENSGALG00000008148, ENSGALG00000009303, ENSGALG00000016937, ENSGALG00000013684, ENSGALG00000009048, ENSGALG00000017122, ENSGALG00000006839, ENSGALG00000008281, ENSGALG00000014922, ENSGALG00000016836, ENSGALG00000015559, ENSGALG00000013124, ENSGALG00000012533, ENSGALG00000012093, ENSGALG00000003886,…	1.72	0.618685
GOTERM_BP_FAT	GO:0051347~positive regulation of transferase activity	13	2.21	0.0200681	ENSGALG00000006219, ENSGALG00000009378, ENSGALG00000008970, ENSGALG00000016959, ENSGALG00000002699, ENSGALG00000008193, ENSGALG00000015422, ENSGALG00000010857, ENSGALG00000016781, ENSGALG00000010692, ENSGALG00000001915, ENSGALG00000008740, ENSGALG00000012890, ENSGALG00000008910	2.06	0.626885
GOTERM_BP_FAT	GO:0048598~embryonic morphogenesis	24	4.07	0.0208457	ENSGALG00000017261, ENSGALG00000008747, ENSGALG00000012444, ENSGALG00000011298, ENSGALG00000007324, ENSGALG00000008883, ENSGALG00000009495, ENSGALG00000009303, ENSGALG00000002555, ENSGALG00000015622, ENSGALG00000015446, ENSGALG00000011696, ENSGALG00000015310, ENSGALG00000002922, ENSGALG00000015177, ENSGALG00000014419, ENSGALG00000015898, ENSGALG00000015472, ENSGALG00000008459, ENSGALG00000006998,…	1.62	0.631461
GOTERM_BP_FAT	GO:0001822~kidney development	10	1.7	0.0224608	ENSGALG00000008747, ENSGALG00000011298, ENSGALG00000015164, ENSGALG00000014419, ENSGALG00000009495, ENSGALG00000002555, ENSGALG00000013441, ENSGALG00000003429, ENSGALG00000015622, ENSGALG00000015519	2.34	0.640816
GOTERM_BP_FAT	GO:0050808~synapse organization	6	1.02	0.0232175	ENSGALG00000003135, ENSGALG00000015898, ENSGALG00000015770, ENSGALG00000015422, ENSGALG00000009587, ENSGALG00000014235	3.47	0.644282
GOTERM_BP_FAT	GO:0016477~cell migration	18	3.06	0.0222558	ENSGALG00000016799, ENSGALG00000008455, ENSGALG00000002555, ENSGALG00000015132, ENSGALG00000002699, ENSGALG00000011300, ENSGALG00000008078, ENSGALG00000007140, ENSGALG00000014419, ENSGALG00000015422, ENSGALG00000008193, ENSGALG00000010857, ENSGALG00000006038, ENSGALG00000006998, ENSGALG00000010692, ENSGALG00000012533, ENSGALG00000005483, ENSGALG00000001915	1.77	0.646485
GOTERM_BP_FAT	GO:0015914~phospholipid transport	5	0.85	0.0267182	ENSGALG00000016835, ENSGALG00000017106, ENSGALG00000008839, ENSGALG00000016746, ENSGALG00000014236	4.1	0.663102
GOTERM_BP_FAT	GO:0016192~vesicle-mediated transport	23	3.9	0.0259421	ENSGALG00000010620, ENSGALG00000012286, ENSGALG00000004083, ENSGALG00000016098, ENSGALG00000013256, ENSGALG00000001807, ENSGALG00000010379, ENSGALG00000002536, ENSGALG00000012301, ENSGALG00000014941, ENSGALG00000013657, ENSGALG00000015450, ENSGALG00000010414, ENSGALG00000006763, ENSGALG00000015898, ENSGALG00000015770, ENSGALG00000016161, ENSGALG00000001157, ENSGALG00000010692, ENSGALG00000012093,…	1.61	0.668442
GOTERM_BP_FAT	GO:0008038~neuron recognition	4	0.68	0.026592	ENSGALG00000000280, ENSGALG00000007140, ENSGALG00000015770, ENSGALG00000006560	5.63	0.669394
GOTERM_BP_FAT	GO:0030032~lamellipodium assembly	4	0.68	0.026592	ENSGALG00000016799, ENSGALG00000005483, ENSGALG00000001915, ENSGALG00000002699	5.63	0.669394
GOTERM_BP_FAT	GO:0048736~appendage development	12	2.04	0.0259365	ENSGALG00000002922, ENSGALG00000011298, ENSGALG00000015164, ENSGALG00000015177, ENSGALG00000015472, ENSGALG00000007324, ENSGALG00000006998, ENSGALG00000012216, ENSGALG00000003429, ENSGALG00000006400, ENSGALG00000009723, ENSGALG00000007509	2.07	0.676766
GOTERM_BP_FAT	GO:0060173~limb development	12	2.04	0.0259365	ENSGALG00000002922, ENSGALG00000011298, ENSGALG00000015164, ENSGALG00000015177, ENSGALG00000015472, ENSGALG00000007324, ENSGALG00000006998, ENSGALG00000012216, ENSGALG00000003429, ENSGALG00000006400, ENSGALG00000009723, ENSGALG00000007509	2.07	0.676766
GOTERM_BP_FAT	GO:0010324~membrane invagination	9	1.53	0.0291112	ENSGALG00000004083, ENSGALG00000012286, ENSGALG00000015898, ENSGALG00000015770, ENSGALG00000001157, ENSGALG00000010692, ENSGALG00000010379, ENSGALG00000012093, ENSGALG00000014159	2.39	0.679355
GOTERM_BP_FAT	GO:0006897~endocytosis	9	1.53	0.0291112	ENSGALG00000004083, ENSGALG00000012286, ENSGALG00000015898, ENSGALG00000015770, ENSGALG00000001157, ENSGALG00000010692, ENSGALG00000010379, ENSGALG00000012093, ENSGALG00000014159	2.39	0.679355
GOTERM_BP_FAT	GO:0016339~calcium-dependent cell-cell adhesion	3	0.51	0.0287309	ENSGALG00000009514, ENSGALG00000015132, ENSGALG00000005483	9.84	0.682164
GOTERM_BP_FAT	GO:0016311~dephosphorylation	15	2.55	0.0316849	ENSGALG00000006498, ENSGALG00000004508, ENSGALG00000015907, ENSGALG00000008961, ENSGALG00000010935, ENSGALG00000003488, ENSGALG00000015622, ENSGALG00000022909, ENSGALG00000005716, ENSGALG00000009970, ENSGALG00000010148, ENSGALG00000006368, ENSGALG00000013085, ENSGALG00000007177, ENSGALG00000013902	1.82	0.703086
GOTERM_BP_FAT	GO:0000122~negative regulation of transcription from RNA polymerase II promoter	12	2.04	0.0327313	ENSGALG00000015607, ENSGALG00000015732, ENSGALG00000011298, ENSGALG00000009424, ENSGALG00000007324, ENSGALG00000004288, ENSGALG00000013086, ENSGALG00000010854, ENSGALG00000012702, ENSGALG00000011630, ENSGALG00000007260, ENSGALG00000011814	2	0.707705
GOTERM_BP_FAT	GO:0008361~regulation of cell size	10	1.7	0.0340276	ENSGALG00000004212, ENSGALG00000002922, ENSGALG00000007140, ENSGALG00000015259, ENSGALG00000015770, ENSGALG00000007324, ENSGALG00000003701, ENSGALG00000006560, ENSGALG00000006793, ENSGALG00000005102	2.19	0.714772
GOTERM_BP_FAT	GO:0001501~skeletal system development	20	3.4	0.0346832	ENSGALG00000012444, ENSGALG00000009641, ENSGALG00000007324, ENSGALG00000013204, ENSGALG00000009495, ENSGALG00000012216, ENSGALG00000015622, ENSGALG00000015970, ENSGALG00000016022, ENSGALG00000006488, ENSGALG00000014486, ENSGALG00000011696, ENSGALG00000015177, ENSGALG00000015164, ENSGALG00000015472, ENSGALG00000004288, ENSGALG00000003429, ENSGALG00000007260, ENSGALG00000009723, ENSGALG00000007509	1.63	0.714773
GOTERM_BP_FAT	GO:0030516~regulation of axon extension	4	0.68	0.0393964	ENSGALG00000007140, ENSGALG00000006560, ENSGALG00000006793, ENSGALG00000005102	4.92	0.753763
GOTERM_BP_FAT	GO:0031290~retinal ganglion cell axon guidance	4	0.68	0.0393964	ENSGALG00000000280, ENSGALG00000014419, ENSGALG00000012216, ENSGALG00000015593	4.92	0.753763
GOTERM_BP_FAT	GO:0045995~regulation of embryonic development	4	0.68	0.0393964	ENSGALG00000015001, ENSGALG00000014014, ENSGALG00000014615, ENSGALG00000015056	4.92	0.753763
GOTERM_BP_FAT	GO:0006470~protein amino acid dephosphorylation	13	2.21	0.042842	ENSGALG00000006498, ENSGALG00000004508, ENSGALG00000008961, ENSGALG00000010935, ENSGALG00000003488, ENSGALG00000015622, ENSGALG00000022909, ENSGALG00000009970, ENSGALG00000010148, ENSGALG00000006368, ENSGALG00000013085, ENSGALG00000007177, ENSGALG00000013902	1.85	0.758193
GOTERM_BP_FAT	GO:0033674~positive regulation of kinase activity	12	2.04	0.0407007	ENSGALG00000006219, ENSGALG00000009378, ENSGALG00000008970, ENSGALG00000016959, ENSGALG00000002699, ENSGALG00000015422, ENSGALG00000008193, ENSGALG00000010857, ENSGALG00000016781, ENSGALG00000010692, ENSGALG00000001915, ENSGALG00000008910, ENSGALG00000012890	1.94	0.75877
GOTERM_BP_FAT	GO:0006811~ion transport	51	8.66	0.0416211	ENSGALG00000008456, ENSGALG00000004083, ENSGALG00000009705, ENSGALG00000001698, ENSGALG00000001512, ENSGALG00000009405, ENSGALG00000011262, ENSGALG00000015126, ENSGALG00000009919, ENSGALG00000005332, ENSGALG00000007234, ENSGALG00000010781, ENSGALG00000016740, ENSGALG00000014225, ENSGALG00000010006, ENSGALG00000004829, ENSGALG00000008512, ENSGALG00000010204, ENSGALG00000017044, ENSGALG00000010397,…	1.29	0.760309
GOTERM_BP_FAT	GO:0051336~regulation of hydrolase activity	16	2.72	0.0424976	ENSGALG00000014359, ENSGALG00000006906, ENSGALG00000007040, ENSGALG00000008148, ENSGALG00000004045, ENSGALG00000013521, ENSGALG00000005935, ENSGALG00000010564, ENSGALG00000015177, ENSGALG00000004578, ENSGALG00000011251, ENSGALG00000006706, ENSGALG00000015546, ENSGALG00000006975, ENSGALG00000001915, ENSGALG00000008740	1.71	0.76143
GOTERM_BP_FAT	GO:0051338~regulation of transferase activity	15	2.55	0.0454602	ENSGALG00000006219, ENSGALG00000015732, ENSGALG00000009378, ENSGALG00000008970, ENSGALG00000002699, ENSGALG00000016959, ENSGALG00000015770, ENSGALG00000008193, ENSGALG00000015422, ENSGALG00000010857, ENSGALG00000016781, ENSGALG00000010692, ENSGALG00000001915, ENSGALG00000008740, ENSGALG00000012890, ENSGALG00000008910	1.74	0.772911
GOTERM_BP_FAT	GO:0016337~cell-cell adhesion	20	3.4	0.0495681	ENSGALG00000005505, ENSGALG00000009514, ENSGALG00000002555, ENSGALG00000012216, ENSGALG00000015132, ENSGALG00000005319, ENSGALG00000005278, ENSGALG00000005102, ENSGALG00000013579, ENSGALG00000012942, ENSGALG00000012906, ENSGALG00000015966, ENSGALG00000017229, ENSGALG00000017041, ENSGALG00000005310, ENSGALG00000017002, ENSGALG00000010857, ENSGALG00000006851, ENSGALG00000014349, ENSGALG00000005483	1.56	0.791086
GOTERM_BP_FAT	GO:0009791~post-embryonic development	7	1.19	0.0494456	ENSGALG00000009424, ENSGALG00000001706, ENSGALG00000015177, ENSGALG00000008455, ENSGALG00000013441, ENSGALG00000007509, ENSGALG00000014486	2.55	0.795735
GOTERM_BP_FAT	GO:0030100~regulation of endocytosis	4	0.68	0.054744	ENSGALG00000011541, ENSGALG00000010379, ENSGALG00000005483, ENSGALG00000014159	4.38	0.808229
GOTERM_BP_FAT	GO:0007156~homophilic cell adhesion	16	2.72	0.0540868	ENSGALG00000005505, ENSGALG00000009514, ENSGALG00000002555, ENSGALG00000015132, ENSGALG00000005319, ENSGALG00000005278, ENSGALG00000005102, ENSGALG00000013579, ENSGALG00000012942, ENSGALG00000012906, ENSGALG00000017229, ENSGALG00000005310, ENSGALG00000017041, ENSGALG00000014349, ENSGALG00000006851, ENSGALG00000005483	1.66	0.80936
GOTERM_BP_FAT	GO:0007413~axonal fasciculation	3	0.51	0.0536232	ENSGALG00000000280, ENSGALG00000007140, ENSGALG00000006560	7.38	0.811696
GOTERM_BP_FAT	GO:0007416~synaptogenesis	3	0.51	0.0536232	ENSGALG00000015898, ENSGALG00000015770, ENSGALG00000015422	7.38	0.811696
GOTERM_BP_FAT	GO:0007507~heart development	16	2.72	0.0583926	ENSGALG00000011298, ENSGALG00000001590, ENSGALG00000015387, ENSGALG00000008455, ENSGALG00000008148, ENSGALG00000003126, ENSGALG00000015164, ENSGALG00000007140, ENSGALG00000015177, ENSGALG00000015259, ENSGALG00000012914, ENSGALG00000015472, ENSGALG00000015422, ENSGALG00000006038, ENSGALG00000010854, ENSGALG00000011630	1.64	0.814495
GOTERM_BP_FAT	GO:0006816~calcium ion transport	11	1.87	0.0582767	ENSGALG00000006297, ENSGALG00000017194, ENSGALG00000008456, ENSGALG00000007972, ENSGALG00000010812, ENSGALG00000009705, ENSGALG00000008591, ENSGALG00000017044, ENSGALG00000014071, ENSGALG00000005332, ENSGALG00000004829	1.9	0.818607
GOTERM_BP_FAT	GO:0045669~positive regulation of osteoblast differentiation	5	0.85	0.0577697	ENSGALG00000012444, ENSGALG00000008459, ENSGALG00000012216, ENSGALG00000014235, ENSGALG00000007509	3.28	0.820615
GOTERM_BP_FAT	GO:0007610~behavior	19	3.23	0.0654459	ENSGALG00000008747, ENSGALG00000007871, ENSGALG00000012286, ENSGALG00000008456, ENSGALG00000001706, ENSGALG00000004083, ENSGALG00000006560, ENSGALG00000005256, ENSGALG00000010379, ENSGALG00000016022, ENSGALG00000017238, ENSGALG00000015310, ENSGALG00000015177, ENSGALG00000009424, ENSGALG00000015770, ENSGALG00000015898, ENSGALG00000015472, ENSGALG00000015422, ENSGALG00000008193	1.53	0.841097
GOTERM_BP_FAT	GO:0030384~phosphoinositide metabolic process	6	1.02	0.0649202	ENSGALG00000012903, ENSGALG00000008842, ENSGALG00000005505, ENSGALG00000015107, ENSGALG00000007877, ENSGALG00000013117	2.68	0.842984
GOTERM_BP_FAT	GO:0001657~ureteric bud development	6	1.02	0.0649202	ENSGALG00000011298, ENSGALG00000014419, ENSGALG00000009495, ENSGALG00000002555, ENSGALG00000003429, ENSGALG00000015622	2.68	0.842984
GOTERM_BP_FAT	GO:0051054~positive regulation of DNA metabolic process	6	1.02	0.0649202	ENSGALG00000010039, ENSGALG00000011438, ENSGALG00000009378, ENSGALG00000007039, ENSGALG00000015622, ENSGALG00000008740	2.68	0.842984
GOTERM_BP_FAT	GO:0043549~regulation of kinase activity	14	2.38	0.0734276	ENSGALG00000006219, ENSGALG00000015732, ENSGALG00000009378, ENSGALG00000008970, ENSGALG00000002699, ENSGALG00000016959, ENSGALG00000015770, ENSGALG00000008193, ENSGALG00000015422, ENSGALG00000010857, ENSGALG00000016781, ENSGALG00000010692, ENSGALG00000001915, ENSGALG00000012890, ENSGALG00000008910	1.66	0.866459
GOTERM_BP_FAT	GO:0045793~positive regulation of cell size	4	0.68	0.0724826	ENSGALG00000004212, ENSGALG00000015259, ENSGALG00000006793, ENSGALG00000005102	3.94	0.866709
GOTERM_BP_FAT	GO:0045667~regulation of osteoblast differentiation	6	1.02	0.0763381	ENSGALG00000012444, ENSGALG00000009476, ENSGALG00000008459, ENSGALG00000012216, ENSGALG00000014235, ENSGALG00000007509	2.57	0.873419
GOTERM_BP_FAT	GO:0030326~embryonic limb morphogenesis	9	1.53	0.0799452	ENSGALG00000002922, ENSGALG00000011298, ENSGALG00000015177, ENSGALG00000015472, ENSGALG00000007324, ENSGALG00000006998, ENSGALG00000003429, ENSGALG00000006400, ENSGALG00000007509	1.97	0.88218
GOTERM_BP_FAT	GO:0035113~embryonic appendage morphogenesis	9	1.53	0.0799452	ENSGALG00000002922, ENSGALG00000011298, ENSGALG00000015177, ENSGALG00000015472, ENSGALG00000007324, ENSGALG00000006998, ENSGALG00000003429, ENSGALG00000006400, ENSGALG00000007509	1.97	0.88218
GOTERM_BP_FAT	GO:0030278~regulation of ossification	7	1.19	0.0874225	ENSGALG00000012444, ENSGALG00000009476, ENSGALG00000008459, ENSGALG00000012216, ENSGALG00000003429, ENSGALG00000014235, ENSGALG00000007509	2.22	0.888705
GOTERM_BP_FAT	GO:0048489~synaptic vesicle transport	3	0.51	0.0834562	ENSGALG00000012286, ENSGALG00000001157, ENSGALG00000010379	5.91	0.88987
GOTERM_BP_FAT	GO:0032535~regulation of cellular component size	12	2.04	0.0856748	ENSGALG00000004212, ENSGALG00000016799, ENSGALG00000002922, ENSGALG00000007140, ENSGALG00000015259, ENSGALG00000015770, ENSGALG00000007324, ENSGALG00000003701, ENSGALG00000006560, ENSGALG00000006793, ENSGALG00000009723, ENSGALG00000005102	1.71	0.889967
GOTERM_BP_FAT	GO:0040012~regulation of locomotion	11	1.87	0.0848712	ENSGALG00000012219, ENSGALG00000004212, ENSGALG00000014419, ENSGALG00000015001, ENSGALG00000006038, ENSGALG00000014014, ENSGALG00000007039, ENSGALG00000010379, ENSGALG00000014615, ENSGALG00000015056, ENSGALG00000005483	1.78	0.890832
GOTERM_BP_FAT	GO:0010604~positive regulation of macromolecule metabolic process	36	6.11	0.0873268	ENSGALG00000011705, ENSGALG00000005441, ENSGALG00000009645, ENSGALG00000006219, ENSGALG00000012444, ENSGALG00000003699, ENSGALG00000009378, ENSGALG00000007324, ENSGALG00000011243, ENSGALG00000008883, ENSGALG00000016947, ENSGALG00000010924, ENSGALG00000010039, ENSGALG00000015898, ENSGALG00000015770, ENSGALG00000015259, ENSGALG00000007679, ENSGALG00000017188, ENSGALG00000003429, ENSGALG00000013086,…	1.29	0.891598
GOTERM_BP_FAT	GO:0016358~dendrite development	4	0.68	0.0924148	ENSGALG00000015966, ENSGALG00000007140, ENSGALG00000015898, ENSGALG00000015770	3.58	0.899479
GOTERM_BP_FAT	GO:0006357~regulation of transcription from RNA polymerase II promoter	28	4.75	0.0967252	ENSGALG00000005441, ENSGALG00000015732, ENSGALG00000012127, ENSGALG00000007324, ENSGALG00000008883, ENSGALG00000016947, ENSGALG00000012702, ENSGALG00000010924, ENSGALG00000004304, ENSGALG00000009424, ENSGALG00000015770, ENSGALG00000015898, ENSGALG00000007679, ENSGALG00000017188, ENSGALG00000013086, ENSGALG00000003429, ENSGALG00000011630, ENSGALG00000015607, ENSGALG00000011298, ENSGALG00000008238,…	1.34	0.907419

## Sheet: KEGG PATHWAY
Term	Count	Percentage (%)	P-Value	Genes	Fold Enrichment	Benjamini correction
gga04070:Phosphatidylinositol signaling system	16	5.33	0.00035689	ENSGALG00000005505, ENSGALG00000010786, ENSGALG00000010493, ENSGALG00000010827, ENSGALG00000014071, ENSGALG00000015907, ENSGALG00000008875, ENSGALG00000008907, ENSGALG00000016959, ENSGALG00000006121, ENSGALG00000008842, ENSGALG00000009880, ENSGALG00000015107, ENSGALG00000007877, ENSGALG00000013117, ENSGALG00000012890	2.78	0.0343767
gga04270:Vascular smooth muscle contraction	18	6	0.00149986	ENSGALG00000012433, ENSGALG00000010000, ENSGALG00000011889, ENSGALG00000014071, ENSGALG00000008875, ENSGALG00000010325, ENSGALG00000008907, ENSGALG00000011699, ENSGALG00000015177, ENSGALG00000016298, ENSGALG00000014922, ENSGALG00000005332, ENSGALG00000004980, ENSGALG00000013060, ENSGALG00000011708, ENSGALG00000013071, ENSGALG00000017173, ENSGALG00000007509	2.29	0.0709089
gga04540:Gap junction	16	5.33	0.00171336	ENSGALG00000012433, ENSGALG00000007930, ENSGALG00000009378, ENSGALG00000014071, ENSGALG00000003970, ENSGALG00000008875, ENSGALG00000008907, ENSGALG00000017238, ENSGALG00000008382, ENSGALG00000011699, ENSGALG00000015177, ENSGALG00000016298, ENSGALG00000013060, ENSGALG00000012297, ENSGALG00000017173, ENSGALG00000007509	2.42	0.0544776
gga00562:Inositol phosphate metabolism	12	4	0.00218535	ENSGALG00000008842, ENSGALG00000006121, ENSGALG00000005505, ENSGALG00000010493, ENSGALG00000010827, ENSGALG00000009880, ENSGALG00000008875, ENSGALG00000015907, ENSGALG00000015107, ENSGALG00000007877, ENSGALG00000008907, ENSGALG00000013117	2.84	0.0521884
gga04510:Focal adhesion	28	9.33	0.00267861	ENSGALG00000008747, ENSGALG00000015001, ENSGALG00000009641, ENSGALG00000009378, ENSGALG00000014463, ENSGALG00000010325, ENSGALG00000002699, ENSGALG00000004946, ENSGALG00000016171, ENSGALG00000014977, ENSGALG00000010709, ENSGALG00000010847, ENSGALG00000001915, ENSGALG00000005505, ENSGALG00000014201, ENSGALG00000012238, ENSGALG00000014014, ENSGALG00000007646, ENSGALG00000008193, ENSGALG00000014922,…	1.79	0.0512132
gga04916:Melanogenesis	16	5.33	0.00759846	ENSGALG00000012433, ENSGALG00000012877, ENSGALG00000008883, ENSGALG00000008875, ENSGALG00000008907, ENSGALG00000008382, ENSGALG00000011699, ENSGALG00000015177, ENSGALG00000016298, ENSGALG00000012036, ENSGALG00000007679, ENSGALG00000014977, ENSGALG00000007762, ENSGALG00000013060, ENSGALG00000014235, ENSGALG00000007509	2.08	0.117134
gga04810:Regulation of actin cytoskeleton	26	8.67	0.00898691	ENSGALG00000008747, ENSGALG00000009378, ENSGALG00000010770, ENSGALG00000005237, ENSGALG00000009495, ENSGALG00000014463, ENSGALG00000010325, ENSGALG00000010778, ENSGALG00000002699, ENSGALG00000008842, ENSGALG00000016171, ENSGALG00000015107, ENSGALG00000007877, ENSGALG00000001915, ENSGALG00000005505, ENSGALG00000002750, ENSGALG00000012238, ENSGALG00000009303, ENSGALG00000016937, ENSGALG00000016866,…	1.68	0.118725
gga04530:Tight junction	18	6	0.0124899	ENSGALG00000010000, ENSGALG00000011889, ENSGALG00000008477, ENSGALG00000003970, ENSGALG00000014463, ENSGALG00000002845, ENSGALG00000014004, ENSGALG00000009344, ENSGALG00000008382, ENSGALG00000009581, ENSGALG00000002447, ENSGALG00000015966, ENSGALG00000015531, ENSGALG00000010709, ENSGALG00000008353, ENSGALG00000016226, ENSGALG00000012533, ENSGALG00000007125	1.88	0.142698
gga04080:Neuroactive ligand-receptor interaction	32	10.67	0.0128502	ENSGALG00000001706, ENSGALG00000004083, ENSGALG00000001698, ENSGALG00000019382, ENSGALG00000009509, ENSGALG00000009405, ENSGALG00000010778, ENSGALG00000008339, ENSGALG00000017238, ENSGALG00000010078, ENSGALG00000007278, ENSGALG00000019144, ENSGALG00000005259, ENSGALG00000017178, ENSGALG00000009100, ENSGALG00000012297, ENSGALG00000001690, ENSGALG00000005657, ENSGALG00000005476, ENSGALG00000010781,…	1.54	0.131364
gga04520:Adherens junction	13	4.33	0.014375	ENSGALG00000008883, ENSGALG00000003970, ENSGALG00000005788, ENSGALG00000014463, ENSGALG00000002845, ENSGALG00000002447, ENSGALG00000015966, ENSGALG00000007039, ENSGALG00000016920, ENSGALG00000007762, ENSGALG00000015367, ENSGALG00000015596, ENSGALG00000007125	2.15	0.13229
gga04310:Wnt signaling pathway	20	6.67	0.0177563	ENSGALG00000003767, ENSGALG00000008883, ENSGALG00000003916, ENSGALG00000008875, ENSGALG00000013366, ENSGALG00000008907, ENSGALG00000011558, ENSGALG00000011260, ENSGALG00000012654, ENSGALG00000015718, ENSGALG00000012036, ENSGALG00000014922, ENSGALG00000009738, ENSGALG00000014977, ENSGALG00000006998, ENSGALG00000007762, ENSGALG00000010055, ENSGALG00000015596, ENSGALG00000014235, ENSGALG00000012280	1.74	0.147527
gga04020:Calcium signaling pathway	22	7.33	0.0184384	ENSGALG00000012433, ENSGALG00000013785, ENSGALG00000008456, ENSGALG00000009705, ENSGALG00000014071, ENSGALG00000008875, ENSGALG00000004829, ENSGALG00000008907, ENSGALG00000004004, ENSGALG00000010778, ENSGALG00000017238, ENSGALG00000015177, ENSGALG00000003126, ENSGALG00000007278, ENSGALG00000016298, ENSGALG00000012036, ENSGALG00000005332, ENSGALG00000013060, ENSGALG00000012297, ENSGALG00000011708,…	1.67	0.141
gga04012:ErbB signaling pathway	13	4.33	0.0418045	ENSGALG00000005505, ENSGALG00000016799, ENSGALG00000006767, ENSGALG00000015351, ENSGALG00000009898, ENSGALG00000003126, ENSGALG00000012036, ENSGALG00000015422, ENSGALG00000016171, ENSGALG00000014977, ENSGALG00000002327, ENSGALG00000010709, ENSGALG00000008947	1.86	0.275243
