# Supplementary material for: Genome-Wide Characterization of Insertion and Deletion Variation in Chicken Using Next Generation Sequencing
Source: PLoS One. 2014 Aug 18;9(8):e104652. doi: 10.1371/journal.pone.0104652 (PMC4136736; doi:10.1371/journal.pone.0104652)
Supplement: File S1 — The non-redundant set of detected INDELs in 12 chickens. To minimize the file size, only minimal essential information was listed, including CHR (chromosome), POS (position), REF (reference allele), ALT (alternative allele), and BREEDS (chickens in which this INDEL was detected). (GZ) [file pone.0104652.s008.gz]

Archive with 1 entries (1 files):
- New.INDEL
