# Supplementary material for: Genome-Wide Characterization of Insertion and Deletion Variation in Chicken Using Next Generation Sequencing
Source: PLoS One. 2014 Aug 18;9(8):e104652. doi: 10.1371/journal.pone.0104652 (PMC4136736; doi:10.1371/journal.pone.0104652)
Supplement: File S1 — The non-redundant set of detected INDELs in 12 chickens. To minimize the file size, only minimal essential information was listed, including CHR (chromosome), POS (position), REF (reference allele), ALT (alternative allele), and BREEDS (chickens in which this INDEL was detected). (GZ) [file pone.0104652.s008.gz › New.INDEL]

CHR	POS	REF	ALT	BREEDS
chr1	5789	TC	T	RIR RJF SK
chr1	5831	T	TC	SK
chr1	6017	AT	A	SK WC
chr1	6033	A	AC	DX
chr1	9674	G	GACGGGCAGC	WC
chr1	32966	AG	A	RIR
chr1	33259	TAAAAG	T	CS RIR WR
chr1	33544	AAG	A	BY RIR SG
chr1	34240	AG	A	SG TB
chr1	37545	TC	T	DX RIR RJF SK TB
chr1	38461	AT	A	RJF WL
chr1	38462	TC	T	RIR RJF
chr1	42243	G	GA	BY RIR
chr1	42364	T	TTA,TTTA	all
chr1	42952	CTTTG	C	CS WC
chr1	42973	TG	T	BY DX SK TB WC WR
chr1	43048	AT	A	BY RIR SG TB
chr1	46547	TCTGCTAACTGGCTCC	T	BY RIR SG SK TB
chr1	49148	T	TA	DX LX TB
chr1	55040	G	GTT	CS DX SK
chr1	62590	TG	T	TB WC WR
chr1	65855	ACT	A	DX RIR SG SK
chr1	66605	T	TCAC	RJF TB
chr1	66895	T	TC	BY CS DX RJF SG SK TB WR
chr1	67215	CAG	C	RJF WC
chr1	69576	A	ATT	DX RIR SK
chr1	71177	G	GGT	LX RJF TB
chr1	72514	CAA	C	CS RIR RJF SK WR
chr1	72585	T	TA	TB
chr1	72719	AG	A	DX RIR RJF SG WR
chr1	72858	GA	G	BY CS LX WR
chr1	73324	G	GTTC	BY DX LX RIR RJF SG SK TB WC WR
chr1	77366	C	CT	WR
chr1	78212	CT	C	LX SK TB
chr1	80882	AC	A	TB
chr1	82005	A	AATGTGC	SK TB
chr1	82006	A	ATG	SK
chr1	82035	C	CAT	CS LX RIR RJF SK TB WC WR
chr1	82655	CAAAAA	C	CS
chr1	85595	GTCAC	G	DX LX RIR RJF TB WL WR
chr1	87611	ACG	A	BY
chr1	87612	CG	C	RIR WR
chr1	90641	A	AC	CS RJF SG WR
chr1	91788	TC	T	TB
chr1	93075	TG	T	LX
chr1	96212	T	TCACCAC	all
chr1	97260	A	ACC	DX LX RJF TB WR
chr1	97905	CT	C	BY CS DX LX RIR TB WC WL WR
chr1	99415	GT	G	DX RIR
chr1	99686	TG	T	BY DX LX RIR TB WC
chr1	101248	GCTTC	G	RJF WL
chr1	103673	C	CCT	LX RJF SG SK WC WL WR
chr1	105704	T	TC	WC
chr1	105748	GACGCA	G	SK
chr1	107249	A	AG	WC
chr1	110760	C	CT	DX
chr1	114953	TAAG	T	SG TB WL
chr1	116810	T	TC	SK TB
chr1	120086	C	CA	DX RJF
chr1	121312	CAG	C	SK
chr1	125298	T	TC	CS DX SG TB WC
chr1	125721	A	AGT	DX
chr1	126159	GAGT	G	WR
chr1	126429	TA	T	SG WR
chr1	127552	A	AG	LX SK TB
chr1	129892	AAGGCAGCC	A	BY DX RIR WR
chr1	130051	GTC	G	SG
chr1	131692	TC	TCTGC,T	TB
chr1	131894	CAG	C	DX LX RIR RJF TB WR
chr1	132348	T	TG	RIR RJF
chr1	132349	G	GA	CS SK WL
chr1	132377	T	TG	CS LX RIR WC WL
chr1	136745	C	CT	DX WC WR
chr1	136794	CG	C	SG
chr1	139109	G	GC	CS RIR WL
chr1	139523	A	AG	BY DX RIR WC WL WR
chr1	140607	CA	C	LX WL
chr1	140944	A	AT	LX WL
chr1	141072	GGTGCTGT	G	DX TB WR
chr1	141963	ACCATG	A	RJF
chr1	142495	AGCACAG	A	RJF WC
chr1	143301	CTGCACCA	C	SK
chr1	145156	C	CAGCGTA	BY DX
chr1	146554	T	TGTG	BY LX TB WC WR
chr1	146807	ACT	A	CS DX SK WC
chr1	146901	AC	A	BY DX RIR WC WL WR
chr1	149272	TG	T	LX
chr1	150354	G	GA	WR
chr1	151787	A	AG	BY CS DX LX RIR RJF SG SK TB WR
chr1	154463	GC	G	SK
chr1	154756	TCGCTCCC	T	RJF WC
chr1	155538	GA	G	CS DX RJF
chr1	158566	C	CTTT	CS LX RIR RJF TB WC WR
chr1	160572	A	AC	RJF WR
chr1	160574	C	CT	LX RIR
chr1	160575	C	CA	CS DX RIR RJF WR
chr1	162323	T	TA	CS DX LX RIR RJF SG TB WC WL WR
chr1	166516	A	AT	BY DX SG SK TB WC
chr1	166637	TC	T	LX
chr1	167424	ATCT	A	CS DX TB WL WR
chr1	167688	C	CT	BY SG WR
chr1	173463	AT	A	BY DX RIR SG WR
chr1	173567	CAAG	C	CS DX LX RIR WR
chr1	174026	AG	A	LX
chr1	174977	GCT	G	WR
chr1	176172	AT	A	BY LX RIR RJF TB WC WL
chr1	176591	AGGAC	A	CS RJF SG WL WR
chr1	177836	GC	G	DX RIR RJF WL
chr1	179677	CAAG	C	WC
chr1	180987	C	CATTCTATATTAT	SK
chr1	182509	C	CGT,CAT	CS LX RIR RJF SG TB WC WL WR
chr1	184111	TG	TGG,T	SK WR
chr1	186255	TG	T	CS RJF WR
chr1	188280	CAG	C	BY
chr1	189425	TAG	T	LX RIR SG
chr1	189915	CTCCTCATGGCCCTGCAGT	C	DX LX RIR TB WC WL WR
chr1	190563	TGCTTAAGG	T	LX
chr1	190762	T	TTATATC	RIR SG WC
chr1	193234	AAT	A	RJF
chr1	195208	C	CAA	LX
chr1	196946	GTT	G	LX RJF SG WR
chr1	198965	C	CA	LX
chr1	199396	CT	C	LX RJF SG
chr1	199768	AG	A	RJF
chr1	200061	A	AC	WC WR
chr1	200567	T	TG	LX RIR RJF WC WR
chr1	200956	GAT	G	DX LX TB WR
chr1	201530	C	CCTT	CS DX SK TB WR
chr1	201837	TGCA	T	LX
chr1	202235	CAG	C	LX
chr1	203894	GC	G	WC
chr1	203903	T	TC	DX SK TB
chr1	204203	GC	G	LX
chr1	205558	G	GT	BY CS DX RIR RJF SG SK TB WC WR
chr1	209684	CCACG	C	TB
chr1	209873	C	CT	WL
chr1	210313	CAT	C	BY
chr1	211203	CAGA	C	LX
chr1	211409	CTTGCT	C	LX
chr1	212775	GA	G	WR
chr1	214267	GC	G	RJF TB
chr1	214348	TGGG	T	DX WC WR
chr1	214351	G	GT	TB WR
chr1	216314	T	TC	BY CS LX RIR SK TB WR
chr1	218436	CGTCTT	C	CS
chr1	218489	C	CT	BY CS DX LX RIR RJF TB WC WL WR
chr1	219820	CT	C	LX RJF
chr1	221206	A	AG	CS
chr1	221400	C	CT	CS DX LX RIR SG SK TB WC WL WR
chr1	221561	CG	C	BY
chr1	222937	GC	G	WR
chr1	223025	T	TTCC	RIR
chr1	223735	G	GC	CS
chr1	226810	T	TC	BY CS DX RIR RJF SG SK TB WC WL WR
chr1	229483	T	TCCAATCCAAC,TCCAAC	DX RJF WL WR
chr1	229990	TA	T	DX RIR RJF SK TB WL WR
chr1	230044	AGGAATCAT	A	BY CS LX RIR RJF SG TB WC WL WR
chr1	230045	GGAATCATA	G	DX RJF SK WL
chr1	231733	T	TC	CS DX LX RIR RJF SG SK TB WC WL WR
chr1	234437	TA	T	CS DX LX RJF SK TB WC WL WR
chr1	234602	ACC	A	RIR WR
chr1	235087	G	GA	DX RIR WC WR
chr1	236617	A	AGCCGGTG	BY DX RIR RJF SK WL WR
chr1	237873	CA	C	CS DX RIR SG WC WL
chr1	241792	A	AT	BY CS DX RIR SG TB WC
chr1	244611	CG	C	BY CS LX RIR SG SK TB WC WL WR
chr1	247331	GC	G	CS DX RIR SK TB WL WR
chr1	250542	T	TAGAATCAC	CS DX RIR SK WC WR
chr1	253051	ACCTGGAGGCATTCAAGGCCAC	A	CS SK WL WR
chr1	254218	CTT	CT,C	LX RJF SG SK TB WL
chr1	254849	ATGGCG	A	LX
chr1	256715	CTTTCTTT	C	BY RIR RJF TB
chr1	256719	CTTTTTTT	C	DX LX RJF SG SK WL WR
chr1	256720	T	TTTC	WC
chr1	256945	A	AC	BY RIR
chr1	259053	TAGAG	T	CS SK WR
chr1	260153	T	TCTCA	WC WL
chr1	260321	GAGCCAC	G	TB
chr1	260390	TC	T	WL
chr1	260581	T	TTC	TB WC
chr1	261476	T	TG	WC
chr1	264000	TCAAA	T	LX
chr1	265686	CAAA	C	DX RJF WC WR
chr1	266960	GATCTCAGTGTAGGGCAGT	G	DX TB WC
chr1	267525	G	GAGCCATAC	RIR SK WC
chr1	268472	GC	G	RIR WL
chr1	273070	CAAACA	C	LX TB WL
chr1	273553	TG	T	LX WL
chr1	274431	TGCCGTG	T	RIR TB
chr1	274474	G	GAGAGA	DX RIR RJF SK
chr1	274858	AG	A	LX
chr1	274920	TC	T	LX RJF SK WL WR
chr1	275588	TGAAA	T	RIR RJF TB WC
chr1	275677	G	GGCTGCACT	BY LX SG TB WC WL WR
chr1	275981	AT	A	BY CS DX RIR RJF SG SK TB WC WL WR
chr1	276319	CAT	C	LX
chr1	278036	AG	A	RIR
chr1	278225	A	AC	BY CS DX LX RIR WC WL
chr1	280837	AG	A	DX SG SK TB WL
chr1	282936	AAG	A	CS DX SK TB WL WR
chr1	283004	C	CT	CS RIR SG WC WR
chr1	284011	AGAATCATG	A	CS RIR WC WR
chr1	284225	G	GC	CS DX RIR RJF SK TB WC WL WR
chr1	284764	GT	G	BY CS
chr1	284894	GT	G	SG WC
chr1	286289	A	AC	CS DX LX RJF SG
chr1	287239	C	CG	CS WC WR
chr1	287784	TG	T	CS DX LX RIR RJF
chr1	287979	C	CCCATG	BY
chr1	288105	A	AGAAGAACAT	CS DX LX RIR RJF WR
chr1	290800	C	CACA	BY RIR WC
chr1	291860	AGGTGCCGGGCAGCACCGC	A	BY CS DX LX RIR RJF SG TB WL
chr1	291966	G	GA	BY
chr1	292544	ACCAGCC	A	CS RJF WC WR
chr1	292713	A	AT	DX RIR SK TB WC WL WR
chr1	293646	G	GTGC	BY
chr1	294746	A	AGT	RJF
chr1	297879	GGA	G	WR
chr1	298324	AG	A	CS DX RJF TB WL WR
chr1	301970	G	GA	CS
chr1	302310	T	TTCC	CS SK WR
chr1	302354	C	CT	LX RIR WC WR
chr1	303079	AAG	A	TB WL
chr1	304111	CGGT	C	DX RIR RJF SK TB WC WL
chr1	305136	A	AG,AC	BY CS DX RIR RJF SK WC WR
chr1	305223	G	GTT,GT	CS DX RIR SG SK WL WR
chr1	305976	CCA	C	LX RIR WC WR
chr1	309842	GTTC	G	RIR
chr1	313259	T	TC	BY DX TB
chr1	316565	C	CCCTGGTA	CS RIR RJF SG WR
chr1	316653	A	AC	all
chr1	317183	TAAC	T	WC
chr1	320298	A	ACT	CS LX RIR WL WR
chr1	320665	A	AC	WR
chr1	321778	A	AG	all
chr1	322860	A	AG	BY DX SK WL WR
chr1	323697	A	AT	WR
chr1	323706	A	AT	DX RIR RJF TB WL
chr1	324530	CT	C	DX RJF
chr1	326452	CAT	C	DX WL
chr1	326656	AC	A	DX RJF
chr1	327944	A	AAC	WL
chr1	333741	C	CT	BY CS LX SG SK TB WC WL WR
chr1	333830	G	GA	CS DX LX RIR SG SK WL WR
chr1	336748	G	GAA	SK
chr1	337540	GC	G	CS
chr1	339065	CAGCCG	C	SG SK WR
chr1	340186	G	GA	all
chr1	340324	A	AT	BY CS DX LX RIR RJF SG SK WC WL WR
chr1	340502	A	AT	BY CS DX RIR RJF SG SK WC WL WR
chr1	341063	AG	A	WL
chr1	341083	T	TGG	WL
chr1	344354	AC	A	RJF SG SK WR
chr1	344958	C	CT	LX TB WR
chr1	345679	GC	G	BY SG WC WL WR
chr1	345680	CA	C	DX
chr1	346721	AC	A	SG WR
chr1	348346	C	CA	RIR
chr1	351448	TGGG	T	CS DX LX RIR RJF SG SK TB WC WL WR
chr1	356435	CCCTGGCTG	C	RJF
chr1	358166	C	CT	BY DX LX RIR SG SK WR
chr1	359613	TG	T	CS DX SK WC
chr1	360475	T	TTA	LX
chr1	360721	G	GGCC	CS DX LX RIR WC WL WR
chr1	360759	G	GCAAGGGGCTGCAGTGAGCCCTGAGCC	WR
chr1	362574	CGT	C	RJF TB WR
chr1	363498	CATCTT	C	BY DX LX RJF WR
chr1	363548	TATCCC	T	RIR
chr1	363835	T	TCCCAC	RIR SK
chr1	363952	GA	G	DX LX RJF SK
chr1	364349	AG	A	CS DX LX
chr1	365158	CAT	C	RIR WR
chr1	365471	GT	G	RJF
chr1	369114	TGACAAAGTGA	T	BY CS DX RIR RJF SG SK WC WR
chr1	369159	AG	A	TB WL
chr1	369519	GA	G	RIR WC
chr1	371122	T	TC	RIR
chr1	371991	AG	A	BY WL
chr1	375663	TCA	T	BY WL WR
chr1	377677	GT	G	WR
chr1	377710	A	AATAG	RJF WL
chr1	377961	AG	A	BY RIR RJF SK WR
chr1	378561	CTGGG	C	LX RIR RJF
chr1	379798	C	CA	CS WL
chr1	379871	CAA	C,CA	BY WL WR
chr1	381163	C	CCG	CS RIR SG SK WR
chr1	382293	TGACAG	T	DX RJF SK
chr1	383198	AGGCCCTGG	A	BY CS RJF WL WR
chr1	383303	GATCA	G	DX
chr1	383553	A	AGCTCTCAGGGAAGCT	DX SK WR
chr1	383647	CGTAA	C	RIR
chr1	385468	C	CA	RJF
chr1	386275	TGGTTGACCGGTGATTGACCAAC	T	SG WR
chr1	386677	AAAC	A	LX
chr1	386978	G	GT	BY CS
chr1	387200	TA	T	RJF
chr1	408184	C	CTGGCCG	LX
chr1	408284	CGCAGCAAGT	C	LX WL WR
chr1	409056	TGGCAC	T	DX
chr1	409067	G	GGCACA	LX RIR WL
chr1	409290	ACAGCATGGCC	A	BY DX WC
chr1	409409	CA	C	WR
chr1	410661	G	GC	BY DX LX RJF WR
chr1	410845	GC	G	CS TB
chr1	411223	TCAAC	T,TCCAAC	RIR SK WL
chr1	411241	ACCCAG	A	LX SK
chr1	411295	CCCAAT	C	CS
chr1	412699	CT	C	BY CS DX LX RIR RJF SK TB WC WL WR
chr1	414621	GTGGT	G	LX WL WR
chr1	415336	GCTTTC	G	DX
chr1	415727	CGG	C,CG	CS WR
chr1	415973	CCT	C	WL
chr1	416912	ACCAGCAGC	A	DX LX WC WL WR
chr1	417099	GC	G	BY CS DX RIR RJF WL WR
chr1	417867	GGTGGCCCAT	G	BY LX RIR SG SK WL WR
chr1	418762	CA	C	BY CS DX RIR RJF SG SK WL WR
chr1	419167	TGGA	T	CS DX RIR SK WL WR
chr1	422084	C	CTGG	SG
chr1	423506	TG	T	WL
chr1	424463	TC	T	WL
chr1	425008	ATCT	A	DX RIR WR
chr1	425047	TC	T	BY DX LX RIR RJF SG SK TB WC WL WR
chr1	425202	T	TACA	DX
chr1	425666	C	CAGGCGG	WR
chr1	427875	CCCCAT	C	BY CS DX TB WC
chr1	428122	C	CT	BY CS DX RIR RJF SG SK TB WC WR
chr1	428314	C	CCATCCT	RIR
chr1	432994	AG	A	RIR RJF
chr1	433121	TA	T	BY
chr1	433214	TAGCTGC	T	WL
chr1	433279	A	AC	WR
chr1	434312	G	GCAC	BY SG SK WL WR
chr1	434353	TC	T	SK
chr1	434911	ATTTT	ATTTTTT,A,ATTT	BY LX TB WL
chr1	434920	T	TC	WR
chr1	435136	G	GC	DX RJF WC WL WR
chr1	435219	AC	A	RJF
chr1	435709	TTCTC	T	DX SK WL
chr1	439411	G	GTCC	CS LX RIR SG WL
chr1	439768	AT	A	DX RJF SG SK WC WL WR
chr1	440314	C	CG	BY CS DX LX RIR SK WL
chr1	441200	TA	T	BY CS DX LX RIR RJF SK TB WC WL WR
chr1	441794	GCC	G	BY CS DX LX RIR RJF SG SK TB WC
chr1	443837	AGG	A	CS LX RJF WR
chr1	443839	GA	G	WC
chr1	444025	GAA	G	SK
chr1	444105	CT	C	BY
chr1	444228	GA	G	LX RJF SG
chr1	445701	AG	A	RIR RJF SK
chr1	445947	CAA	C	CS LX RIR RJF SG TB WL
chr1	446796	TACAG	T	BY LX TB WC WR
chr1	447707	AT	A	CS LX TB WC WL WR
chr1	448468	CT	C	RJF
chr1	448474	CT	C	WR
chr1	449796	GC	G	WR
chr1	451071	G	GCAGA	BY CS LX TB WC WL WR
chr1	451856	C	CA	RJF TB WR
chr1	451996	AACG	A	BY DX LX SK WC
chr1	452048	C	CT	CS
chr1	452256	AT	A	RIR SG TB WL WR
chr1	452259	TC	T	TB
chr1	452836	TG	T	WL
chr1	453756	T	TC	RJF SK
chr1	453760	A	AC	SK
chr1	453812	AGCAGCAGCT	A	DX WL WR
chr1	454439	G	GT,GC	WR
chr1	462922	C	CTT	BY WR
chr1	467012	AG	A	DX
chr1	467399	T	TG	BY RJF TB
chr1	469027	A	AC	WL
chr1	471314	C	CT	BY LX RJF SG SK TB WC WL WR
chr1	471384	AT	A	SG
chr1	472684	T	TC	LX RIR RJF SK WC WL WR
chr1	472685	CCCCCTT	C	CS RIR TB
chr1	472824	T	TA	BY CS DX LX RIR SK WR
chr1	474972	CTT	C	DX RJF
chr1	475147	G	GTTC	RJF
chr1	476162	TTATATATA	T	CS RIR RJF WR
chr1	476832	TCC	T	BY DX LX RIR RJF WC
chr1	486863	TCTC	T	SK WL WR
chr1	487356	C	CT	BY LX RJF SG TB WC WL
chr1	488071	TTTTG	T	BY CS DX RIR SK TB WC WL WR
chr1	488074	TG	T	DX RJF WR
chr1	491434	AAGGAGTTG	A	CS DX LX RIR SK WC WR
chr1	491908	TATGC	T	BY TB WC
chr1	492357	TCA	T	RJF WR
chr1	492510	C	CCCCT	RIR
chr1	495268	GCCCCATC	G	SG
chr1	496514	C	CT	RIR
chr1	498396	C	CAAAATGA	CS RIR RJF WC WL WR
chr1	498722	C	CA	RIR
chr1	499979	CCTGCTCTGGTGGGTGGGAGGTGTCCCTG	C	DX LX RIR RJF SK TB WL WR
chr1	500323	C	CA	LX SK
chr1	500529	TTCTGCTGTG	T	BY CS LX RJF SK TB WC WL
chr1	502658	T	TG,TGG	CS LX RIR RJF SG WC WL
chr1	506518	TGTGA	T	BY CS LX RIR SG SK WC WL WR
chr1	507271	TGCAGTAC	T	WR
chr1	509189	CTCA	C	BY CS LX RIR SK TB WC WL
chr1	509337	C	CT	BY CS DX LX RIR RJF SK TB WC WL WR
chr1	509750	A	ATT,AT	BY CS DX LX SK WC WL WR
chr1	512279	G	GA	LX WR
chr1	512435	C	CT	BY CS LX RJF SG SK TB WC WL WR
chr1	513205	G	GA	RIR WR
chr1	516057	CT	C	CS DX LX RJF SK TB WC WL WR
chr1	516088	T	TC	WR
chr1	516648	ACCCCC	A	WL
chr1	519213	ACT	A	TB WC WR
chr1	519287	CTTT	C	WC
chr1	520678	CATAG	C	RIR
chr1	520716	TC	T	BY LX WL WR
chr1	521484	A	AAATGGAGTCGG	BY RIR WL WR
chr1	522990	C	CT	WC WL
chr1	523513	CT	C	CS RIR SG TB WL WR
chr1	523711	A	AT	BY CS DX RIR RJF SG SK WR
chr1	524637	ATTGAG	A	WR
chr1	525223	A	ATTCATGGC	CS DX LX RIR SG SK TB WL WR
chr1	525381	TCTG	T	DX
chr1	528408	AT	A	WL WR
chr1	530041	G	GAGCCCTC	BY SK WC
chr1	532857	CCAGTGGCTCT	C	RIR TB
chr1	533356	GGCTGCT	G	WR
chr1	542699	TTGGTCAACTAC	T	DX WC
chr1	543044	AC	A	DX RJF
chr1	543240	T	TC	LX WR
chr1	547125	G	GAT,GAC	CS LX RJF WL
chr1	549093	AGG	A	BY SK WC WR
chr1	549506	CTG	C	CS WL
chr1	549803	GGGA	G	SK WC
chr1	552837	TGTGG	T	WR
chr1	555884	GCA	G	BY CS WC WL WR
chr1	555941	A	AG	TB
chr1	556716	ACCAACCCTGAGTCACATCCTT	A	SG WL
chr1	557602	T	TG	DX RIR WC WL WR
chr1	557607	G	GT	RJF
chr1	557877	ATGC	A	CS DX LX RIR WC WR
chr1	558777	C	CA	BY DX RIR RJF SK WC
chr1	558940	C	CCA	BY SK TB WL WR
chr1	559285	CA	C	CS RIR SG SK WC WR
chr1	559290	AC	A	BY WL WR
chr1	560063	TGGGGGGAGAG	T	RJF
chr1	562260	AC	A	DX LX TB WR
chr1	564980	TTC	T	TB
chr1	565592	CAAG	C	CS WR
chr1	566038	CTTTT	C,CTTTTTT	TB WR
chr1	567006	T	TG	RIR SK
chr1	568647	AGTCCGTGCT	A	LX TB
chr1	568791	T	TGC	LX TB WL
chr1	568894	TG	T	DX WL WR
chr1	569406	TATGCAGCTCCCCCGCTGCAATCCCCC	T	SK
chr1	570196	GGGGACAGTA	G	BY SK WC WR
chr1	572815	GC	G	DX WL
chr1	573179	T	TCATCCC	CS WR
chr1	573271	C	CTG	LX SK WL
chr1	573870	GCA	G	CS SG WR
chr1	574623	A	AGC	BY LX RIR TB WL WR
chr1	574681	G	GGCT	SK
chr1	575458	ACC	A,AC	CS WR
chr1	577362	A	AC	TB
chr1	577919	CTTGGG	C	BY CS DX LX RIR SG TB WC
chr1	578503	AAAGTAC	A	DX RJF
chr1	578560	TG	T	CS RJF WC WL
chr1	578845	AGAGTGGT	A	CS WR
chr1	582823	T	TG	WC
chr1	583213	TCCC	T,TC	DX LX RIR TB
chr1	584140	T	TA	DX
chr1	584789	AC	A	RJF
chr1	586185	GA	G	WR
chr1	587000	GA	G	SK WC WR
chr1	587037	TG	T	CS SK
chr1	587349	G	GA	WL
chr1	587354	AAAAG	A	DX
chr1	587851	G	GA	WR
chr1	587883	AAATAAT	A	DX RJF TB WL WR
chr1	588295	TC	T	WL
chr1	588549	GGAT	G	WR
chr1	588689	GGAC	G	WL
chr1	589119	GC	G	RIR TB WL
chr1	589785	TGTCA	T	SK WR
chr1	589809	A	AGTCT	TB
chr1	590552	A	AG	RIR SK WR
chr1	590563	GCTC	G	SK
chr1	592139	ATGAAGTGC	A	BY RIR
chr1	596346	TCC	T	RIR
chr1	605890	A	AC	WL WR
chr1	605997	T	TG	DX TB
chr1	606097	G	GC	WL
chr1	611118	C	CT	CS DX LX RIR SK TB WL WR
chr1	611162	AG	A	SG SK
chr1	611330	GC	G	RJF
chr1	611692	G	GTGA	DX
chr1	612111	GT	G	DX RIR RJF WR
chr1	612274	ACCTATGCAGTG	A	LX SK WL
chr1	613198	A	ACTG	WC WL
chr1	613338	T	TC	CS RJF TB WC WL
chr1	614097	TGGCA	T	SG SK WL
chr1	615145	AG	A	SG
chr1	617530	AC	A	BY DX LX SK TB WC WL WR
chr1	620044	GA	G	CS LX WC WL WR
chr1	620083	TG	T	BY CS RIR SK WC WL WR
chr1	621787	GT	G	DX
chr1	623427	TA	T	BY SG SK WL
chr1	623685	AACCCCAACCCTAGTGGCCCAG	A	SK
chr1	624434	CCCAACACAGTGACG	C	WC
chr1	624617	CATG	C	CS WC WR
chr1	625404	T	TG,TGG	BY LX SG WC WL
chr1	626473	T	TG	WC
chr1	627949	TGG	T	LX
chr1	628111	C	CATGA	CS DX LX RIR RJF SK WC WR
chr1	628171	GGGGGATGTCAGGTGGCATTGGGGGACACCATGAA	G	CS TB
chr1	628313	TCAGGTGACACTGGGGACAC	T	DX LX RIR SK
chr1	628752	ACAT	A	BY DX LX RIR SK
chr1	629661	TGGGGGGCAGGAG	T	SK TB WC WL
chr1	629819	TCCC	T	RIR SK TB WC WL WR
chr1	630721	TCC	T	CS
chr1	632493	TC	T	WR
chr1	632676	CCA	C	CS LX RIR RJF SG WC WR
chr1	633862	A	AG	CS DX RIR WL WR
chr1	637045	ATCCCTC	A	LX TB
chr1	638019	TG	T	LX SK
chr1	639934	CT	C	CS WL WR
chr1	640374	A	AG	BY DX LX RIR RJF TB
chr1	640416	GA	G	BY SG
chr1	640526	T	TG	TB
chr1	640798	C	CCG	RIR
chr1	641546	AGGCAGAG	A	DX LX RIR RJF SG WR
chr1	642117	G	GA	DX RIR TB WL WR
chr1	643031	AGAATG	A	RJF SK TB
chr1	643173	T	TAAG	CS RJF WC WL WR
chr1	644144	G	GAAA	RIR
chr1	645672	AAT	A	CS LX TB WL WR
chr1	646290	ACTC	A	RIR TB WL WR
chr1	646349	AG	A	CS RIR TB WC WL WR
chr1	646451	TCAAACA	T	CS
chr1	646859	CG	C	CS RJF SK TB WC WL WR
chr1	649039	AGC	A	LX SK WR
chr1	649556	C	CAGA	TB WL WR
chr1	650071	T	TG	LX RIR WL
chr1	651159	G	GT	BY
chr1	651382	G	GATCATAC	CS SG
chr1	651436	TGGTTG	T,TGGTTGGGTTG	DX TB WC WL WR
chr1	652410	TG	T	RJF
chr1	652455	G	GC	DX RJF WL
chr1	652964	TC	T	RIR WL WR
chr1	654096	C	CTT,CT	BY DX LX RIR WC WL WR
chr1	654279	TG	T	BY CS RIR WL
chr1	654345	G	GT	SK WL
chr1	654458	T	TC	RJF
chr1	654515	AT	A	DX
chr1	654824	CA	C	CS WR
chr1	655103	TA	T	DX WC WL WR
chr1	657815	C	CTG	RIR RJF
chr1	657817	G	GTA	BY LX RIR RJF
chr1	658850	C	CT	BY WC
chr1	658965	CCTTCTT	C	LX RIR RJF TB WL
chr1	659024	CCT	C	SK
chr1	659034	CT	C	LX WR
chr1	659061	TTCTC	T	CS RIR
chr1	661700	ATTAT	A	BY LX RIR SK
chr1	661772	TGCTGGAGGTTGTCC	T	CS RIR SG SK WL
chr1	661948	G	GCCATGGC,GCCGTGGC	BY CS DX RIR WC WL WR
chr1	668336	GAGA	G	RJF SG
chr1	669821	C	CTGCCT	LX RIR RJF WL WR
chr1	671031	TCCAAC	T,TCCAACCCAAC	BY CS LX RJF WC WL
chr1	671064	A	ATT	WR
chr1	671288	ATTTT	AT,A	DX LX RIR WL
chr1	672051	CCTTT	C	BY SG WL
chr1	672490	AG	A	RIR
chr1	674268	A	ATTAT	RIR
chr1	676169	A	AT	CS RIR
chr1	676181	C	CT	BY LX
chr1	677092	CAAAA	C	RIR SK TB
chr1	678049	G	GT	SK
chr1	678924	AAAG	A	WL
chr1	680059	A	AT	SG SK TB
chr1	680372	CCTT	C	BY
chr1	680922	GC	G	DX WC WR
chr1	681024	ACTCG	A	DX WC
chr1	684459	A	AT	DX WC
chr1	684681	T	TC	DX LX RJF SK TB WC WL WR
chr1	685256	C	CT	CS TB WC WR
chr1	685463	G	GT	RIR WL
chr1	685613	A	ACT	BY CS DX LX RIR RJF SK TB WC WL
chr1	686099	G	GT	RIR RJF SG TB WL WR
chr1	686289	TC	T	LX RIR WL
chr1	686295	TTTG	T	DX SK TB
chr1	686320	G	GT	LX RIR RJF SG WR
chr1	687027	TAGCCCAA	T	CS DX RIR RJF WL WR
chr1	688359	AGC	A	RIR RJF SG WL
chr1	689249	A	AT	BY DX RIR RJF TB WL WR
chr1	689512	AT	A	CS DX LX RIR RJF TB WC
chr1	690558	G	GT	CS DX LX RIR RJF SK TB WC WL WR
chr1	691672	TGGAGTGGTTCC	T	RJF WC
chr1	693442	C	CT	BY CS DX RJF SK WC WL WR
chr1	694044	TGAA	T	WR
chr1	694791	TCTC	T	RJF SK WC
chr1	696004	G	GGAAGAA	WC
chr1	696056	AAAG	A	RJF SG WC WL
chr1	696114	CCCTTT	C	DX LX RIR RJF SK TB WL WR
chr1	696248	T	TTTG	WR
chr1	696618	A	ATAGGATTCGTTTCGGCTG	BY CS DX WL WR
chr1	698092	A	AATTATT	RIR WL
chr1	699241	ATG	A	CS RIR RJF WR
chr1	700322	TA	T	WR
chr1	701280	G	GGTGCTTA	LX
chr1	701697	C	CGAT	BY CS DX SG SK TB WC WL WR
chr1	701801	AT	A	SG WL
chr1	703463	GGGGGGA	G	BY CS DX RJF TB
chr1	704508	G	GT	SK WR
chr1	705827	ATCATCCTCATCCATCC	A	CS RIR RJF WC WL
chr1	706563	A	ATTGAG	RIR
chr1	709014	AC	A	LX RJF WC
chr1	714666	T	TC	CS DX LX SG TB WC WL
chr1	714800	C	CT	CS DX RJF SG SK TB WC WL WR
chr1	714862	C	CT	CS DX WC WL
chr1	716570	TCA	T	RJF
chr1	717070	G	GT	all
chr1	717364	T	TC	BY CS DX LX RIR SG SK TB WC WL WR
chr1	717371	CT	C	RJF
chr1	718954	CTT	C	WC WR
chr1	719498	G	GT	all
chr1	719903	A	AC	all
chr1	720032	GTATTATA	G	RJF WL WR
chr1	720040	TATTA	T	SK
chr1	720221	T	TTTTG	RIR RJF
chr1	720520	T	TACTTTTA	WC WR
chr1	720747	G	GCA	BY RIR WC WL WR
chr1	720800	C	CT	CS
chr1	725156	CT	C	RJF WL
chr1	725378	GT	G	SK
chr1	728241	C	CAATACT	RIR RJF SG WL
chr1	728666	AG	A	WC WR
chr1	729235	CA	C	RJF WC WL WR
chr1	729824	ATATAT	A	WL WR
chr1	733618	CA	C	SG
chr1	736233	C	CA	SG
chr1	736289	AAGG	A	BY CS DX LX SK TB WC
chr1	736394	CT	C	BY CS LX RIR RJF SG TB WC WL WR
chr1	737053	TAAGA	T	BY CS RIR RJF SG WL WR
chr1	737924	G	GC	BY CS DX LX RIR RJF SG SK WC WL WR
chr1	738018	A	AC	BY DX LX RIR RJF SG SK TB WC WL WR
chr1	738103	TCC	T,TC	BY CS DX LX RJF SG TB WC WL WR
chr1	738287	AGCACTT	A	BY DX LX SG WC
chr1	739991	TTTA	T	BY CS RJF WL WR
chr1	739994	AT	A	BY DX LX RIR SG SK TB WC WR
chr1	742752	G	GA	CS LX RIR
chr1	743232	CAT	C	WC
chr1	745338	TC	T	RJF
chr1	745401	CTT	C	WL WR
chr1	745550	A	AT	RIR
chr1	745661	TTAC	T	RIR WL
chr1	745666	A	AT	SG
chr1	745673	T	TA	LX
chr1	745749	A	AT	LX RJF SG
chr1	745784	CCTTT	C	DX
chr1	747318	A	ATATTT	RIR WC
chr1	747702	C	CTG	DX RJF SK WC
chr1	749043	T	TCTTTC	BY CS DX LX RIR RJF SG TB WC WL WR
chr1	749818	TC	T	BY CS DX LX RJF SK TB WC WL WR
chr1	750179	CT	C	DX
chr1	750212	GCTGTGCC	G	DX SG SK WR
chr1	750969	ATT	AT,A	BY RJF WL
chr1	752349	A	AT	CS
chr1	753783	AT	A	BY CS DX LX RIR RJF SK WC WL WR
chr1	754139	T	TG	BY CS LX RIR RJF SK TB WC WL
chr1	754792	A	AT	WC
chr1	755443	G	GT	WC
chr1	755445	A	ATCATAGGAGG	CS DX LX SK TB WR
chr1	756105	T	TCTC	BY CS DX RIR SG TB WC
chr1	762776	TGTGGCATCCTACG	T	RIR WR
chr1	762834	A	AG	BY RIR WR
chr1	763996	T	TAA	DX WC
chr1	764221	ATGACATACTGTAGGTG	A	RJF TB
chr1	764651	CAGTTAGAG	C	RIR RJF WR
chr1	766024	GTT	G	BY DX WC WL
chr1	767081	T	TG	RIR
chr1	767665	ACTGGAGGGCCCAC	A	RIR
chr1	769660	A	AT	CS DX WC
chr1	771731	GA	GAA	RJF
chr1	771742	CA	C	LX RIR
chr1	772778	T	TAC	BY WL
chr1	772779	A	ACATT	WC
chr1	772897	G	GA	RJF
chr1	773234	G	GCCA	CS DX LX RIR WC WR
chr1	774148	G	GCA	BY CS LX RIR WC WL
chr1	774861	C	CG	BY DX RIR RJF TB WC WL
chr1	775150	C	CTTT,CTT	BY CS DX LX RIR SG SK WC WL WR
chr1	778195	A	ATTTT,ATT	DX WC WL
chr1	779072	T	TTTTTA	DX
chr1	779128	A	ATCCCCTATC	CS RIR SG WL WR
chr1	779254	A	AT	RJF WL WR
chr1	779310	TTCCAATTCTTTG	T	WC
chr1	779619	TCTC	T	BY CS DX LX RIR TB WL WR
chr1	780231	TC	T	LX RIR SK
chr1	780240	C	CCT	DX
chr1	781596	GA	G	CS DX RIR SG WL WR
chr1	783792	CTCT	C	RJF WL WR
chr1	783816	CTTTTT	C	WR
chr1	784397	GGAAAAA	G,GAAA	BY RIR TB WC WR
chr1	785418	A	AATT	CS RIR WL WR
chr1	785485	GCCAACATTTTGGATGGAAGAC	G	RIR TB
chr1	785816	TG	T	SG
chr1	786069	CAAACCCAACCCA	C	RJF WC
chr1	786086	C	CA	BY CS SK TB WC WR
chr1	786425	CTTTTTTTTCTCACTT	C	BY CS SK TB
chr1	786437	ACT	A	SG
chr1	786438	CTT	CT,C	DX LX RIR SG TB WL WR
chr1	786864	C	CCTT	LX RIR SG TB WL WR
chr1	787067	TC	T	LX RIR SG TB WL WR
chr1	787107	TC	T	WL
chr1	787371	TC	T	SK TB
chr1	787680	CATGGTGCAGAAGGGTGCTCCA	C	DX
chr1	788515	GTTTT	G	BY LX SG WL WR
chr1	789112	AT	A	BY RJF
chr1	791260	GAA	G,GA	WL WR
chr1	791679	G	GGTTTTTTTTGT	WR
chr1	791680	T	TTTTTTTTG	WL
chr1	792105	AT	A	WL WR
chr1	792318	AT	A	RJF SG WR
chr1	793717	T	TGATG	BY CS RIR RJF
chr1	793847	T	TTGGCTGGC	BY RJF SK TB WR
chr1	793855	C	CTGGATGGA	DX
chr1	795300	ATCCT	A	LX RJF WL WR
chr1	795342	ACAGATGGTC	A	RJF WL WR
chr1	795437	CTTG	C	RJF WL WR
chr1	795675	TC	T	BY CS DX LX RIR RJF SK WC WL WR
chr1	797240	C	CG	LX RIR WC
chr1	801803	CG	C	CS DX
chr1	802406	A	AC	CS RJF SG SK WR
chr1	802417	G	GC	RIR SG WC
chr1	802875	GTA	G	WL
chr1	803539	CA	C	CS
chr1	804927	G	GC	BY CS LX RIR RJF SG SK TB WR
chr1	805263	A	AGG	SG TB
chr1	805481	G	GAAAA	WR
chr1	805482	G	GA	SK
chr1	805814	CTT	C	WR
chr1	806419	G	GAA,GA	CS LX WL
chr1	806723	G	GA	CS DX
chr1	806725	A	AG	CS RJF SG WR
chr1	806733	CAA	C	WC
chr1	807638	TTTAA	T	SK TB WL
chr1	810142	G	GCCATTCTAGGATT	DX WL WR
chr1	810173	AATT	A	DX SK WC WL WR
chr1	810845	G	GCT	DX SK WC WL WR
chr1	811634	AG	A	BY CS RIR SG TB
chr1	812239	G	GA	BY CS LX
chr1	814302	T	TG	BY DX LX SG
chr1	815593	CATAT	C	RIR SK
chr1	815894	CTT	C	BY CS DX LX RIR SG TB
chr1	815981	C	CT	BY CS DX LX RIR RJF SG SK TB WC WR
chr1	816280	C	CT	BY CS DX RIR RJF SK TB WC WL WR
chr1	818129	CGTGAGTGA	CGTGA,C	BY CS RIR RJF TB WC WL
chr1	818845	TAG	T	CS RIR SG SK
chr1	819205	T	TA	WR
chr1	819660	CT	C	CS LX RIR SG SK WC
chr1	819896	AG	A	LX RJF TB WC WR
chr1	820322	C	CT	CS DX LX RJF TB WC WL
chr1	820929	A	AGTGT	CS LX RIR RJF SG TB WL
chr1	822071	A	AG	CS RIR SG SK WC
chr1	822546	G	GA	BY SK
chr1	822608	A	AT	CS LX SG SK TB WC WL WR
chr1	825342	C	CA	CS RIR SG TB
chr1	825716	TC	T	BY CS LX RIR RJF SG TB WC WR
chr1	826826	CACA	C	RIR SG
chr1	827927	GAAAGGCT	G	CS
chr1	828661	C	CA	LX
chr1	829396	TGG	T,TG	BY DX LX RIR SG TB WL WR
chr1	830023	CT	C	WR
chr1	830188	TCC	T	RJF
chr1	830806	CG	C	LX
chr1	830869	ACCAGT	A	BY CS DX LX RIR RJF SK WC WL WR
chr1	830892	A	AC	DX LX RJF SK WL WR
chr1	831019	CA	C	LX RJF WL
chr1	831052	CGT	C	CS DX SK WR
chr1	831167	T	TG	BY CS DX LX RIR RJF SG SK TB WC WL
chr1	833764	C	CA	WL
chr1	834974	C	CTTT,CT	CS LX RIR WC WL WR
chr1	835131	GAA	G	BY LX RIR RJF TB WC WR
chr1	835146	TTTTG	T	RJF WL
chr1	838586	A	AT	DX WL
chr1	839792	A	AG	BY LX SK WL WR
chr1	840810	C	CA	DX
chr1	841184	ATCACAGAG	A	DX
chr1	841287	G	GAAT,GAAC	BY CS DX LX RIR RJF SG SK TB WR
chr1	841470	T	TA	LX TB
chr1	841945	C	CA	RIR TB
chr1	843177	AAGG	A	CS
chr1	844162	GAAAAAAAAGA	G	CS
chr1	844171	GA	G	DX RIR SK
chr1	844172	A	AG	RIR
chr1	844364	G	GTGCTGT	CS RIR RJF SG SK WC WL WR
chr1	845086	AC	A	RIR TB WC
chr1	845100	G	GAACAAC	RJF WR
chr1	845115	A	AAG	SG WR
chr1	845186	A	AAAGAC	BY CS
chr1	845191	C	CAAAACA	DX WC
chr1	845516	AT	A	LX
chr1	845703	TA	T	SK
chr1	845744	GGAA	G	LX RIR
chr1	849086	A	AC	WR
chr1	849160	G	GCGC	DX
chr1	849886	TC	T	WR
chr1	850215	CT	C	DX WR
chr1	854608	GAA	G	SK TB
chr1	854660	ATGTT	A	LX
chr1	855144	CT	C	LX RIR SK TB WC
chr1	856161	GAAC	G	WL
chr1	860549	G	GGATGTTC	DX RJF WC WL WR
chr1	860553	AT	A	BY DX RJF TB WC WL
chr1	861313	AATT	A	CS LX RJF WC
chr1	861893	C	CTT	LX
chr1	862086	T	TCTCCTCAGGACTC	CS DX TB WL WR
chr1	862918	CT	C	WC
chr1	863309	T	TAA	WL
chr1	863584	AGC	A	RJF SK TB WC WL WR
chr1	865977	TCTC	T	RJF SK
chr1	867197	AC	A	WL WR
chr1	868206	CT	C	SK
chr1	869517	CTTCTT	C	SK
chr1	869722	CG	C	CS WR
chr1	871679	TTTTAGCA	T	DX LX
chr1	871758	G	GAA	BY CS SG SK TB WC WL WR
chr1	871932	A	ACT	BY CS DX LX SG SK TB WC WL WR
chr1	872875	CCCAT	C	BY CS LX RIR RJF SG
chr1	872962	C	CAT	RJF
chr1	873021	GA	G	BY SK WC WR
chr1	873330	TCTGCTGAACTCACCAACAGCTTGTGCC	T	WL
chr1	874034	ACCT	A	WC
chr1	875315	A	ACC	DX RIR SK
chr1	875814	ACAC	A	SG SK WL
chr1	877052	CAG	C	BY DX LX RJF SK WC
chr1	877442	A	AATCCAGAGGTCCCCCCC	CS DX WR
chr1	877535	AGG	A	CS WR
chr1	877770	AG	A	DX LX RIR RJF SK WC WL
chr1	877964	CA	C	CS WR
chr1	879365	AC	A	DX LX RIR RJF TB WC WL
chr1	880054	A	AC	TB
chr1	880056	C	CA	BY DX LX RIR TB WC WL
chr1	880638	TAG	T	DX LX RJF SK WC
chr1	880687	T	TC	LX
chr1	880889	GCCC	GC,G	LX SG TB WC WL
chr1	881057	TG	T	BY CS LX WL WR
chr1	881240	G	GCTATTT	CS RJF SG TB WC WL WR
chr1	881479	AG	A	BY CS DX
chr1	881481	GA	G	WC
chr1	881506	C	CT	LX RIR
chr1	883417	G	GGA	DX RIR RJF SG SK TB WC
chr1	883460	AAGG	A	CS LX RJF WC
chr1	883557	TGCATGGATTTGGGGA	T	BY RIR WC
chr1	884493	C	CA	SG SK WC
chr1	884829	GAGAAGC	G	BY CS DX TB WC WL
chr1	884983	TG	T	BY RIR RJF
chr1	885178	GAAGT	G	LX RIR
chr1	885200	AT	A	WR
chr1	885207	T	TA	WR
chr1	885234	GGGGGATGCTGT	G	RIR TB
chr1	885409	AC	A	BY CS RJF TB WC
chr1	886135	AGG	A	BY TB WC WL WR
chr1	886137	GA	G	RIR RJF
chr1	887948	AAC	A	RIR SG TB WL WR
chr1	888403	AG	A	BY CS DX LX RJF TB WC WL WR
chr1	888584	AG	A	BY
chr1	888764	CGT	C	DX
chr1	889320	G	GATCGGTT,GATTGGTT	DX LX WC
chr1	889375	C	CA	WR
chr1	889478	A	AT	BY DX LX RJF SG SK TB WC WL WR
chr1	889830	AAC	A	DX
chr1	890014	AGGCT	A	BY LX RIR SG TB WC
chr1	890104	G	GT	WL
chr1	890490	AT	A	BY WC WL
chr1	891239	C	CT	BY CS DX LX RIR RJF SK TB WC WL WR
chr1	892195	CA	C	BY WC WR
chr1	892361	C	CT	CS DX LX RJF SK TB WC WL WR
chr1	894490	AG	A	BY RJF WC
chr1	895324	G	GCTTTGGCTACA	all
chr1	896083	A	AC	RJF
chr1	896359	AG	A	RIR RJF WL
chr1	897950	CA	C	BY CS RIR TB WC WL WR
chr1	898578	G	GAT	all
chr1	900236	CG	C	BY CS LX RJF SK
chr1	900237	GT	G	DX RIR TB WC WL WR
chr1	900639	GCTC	G	BY DX SK
chr1	902455	G	GTGAAA	BY CS DX LX RIR RJF TB WL WR
chr1	903093	CT	C	all
chr1	905810	CACTT	C	CS RIR WC WR
chr1	905886	C	CTGTT	DX LX RJF SG SK TB WL WR
chr1	906383	C	CT	DX RIR RJF SK TB WC WR
chr1	907156	C	CT	all
chr1	907444	GT	G	CS DX RJF
chr1	908087	T	TTC	BY DX SK
chr1	909053	GT	G	BY CS DX RIR SG TB WC WR
chr1	909662	T	TCAAA	SK WC WL
chr1	909921	CTA	C	LX WC WL
chr1	909923	A	AT	RJF
chr1	911717	TCCTGTCC	T	RIR TB
chr1	913705	GAAAAA	G	BY CS DX RIR RJF SK TB WC WL WR
chr1	913878	T	TG	BY CS DX RJF SG SK TB WC WR
chr1	913881	G	GGA	LX RJF TB WC WL WR
chr1	914947	TCA	T	BY TB WC WR
chr1	915449	TG	T	DX
chr1	915635	AT	A	BY WR
chr1	916520	C	CTGACTGGGATGGAGACAT	RJF TB WC WR
chr1	917586	GA	G	WR
chr1	919581	TC	T	CS
chr1	919584	TC	T	RIR SG
chr1	920045	GAA	G,GA	CS WL
chr1	920226	CAA	C	BY CS SK
chr1	920269	G	GGA	CS DX RIR SK TB WL
chr1	920391	ATT	A	DX RIR SG TB
chr1	920567	GCA	G	RIR RJF SG SK TB WL
chr1	920693	C	CGTGGAAGTTGAG	BY LX RIR SG SK TB
chr1	921072	T	TGG	RJF
chr1	921600	TAA	T	RIR SK
chr1	922972	T	TC	DX
chr1	923859	TAATTGGTTTTGG	T	BY LX
chr1	924037	GAAAAA	G,GAA	BY CS DX LX TB WC WL WR
chr1	925202	GT	G	CS DX LX WC
chr1	925766	C	CA	BY CS DX LX RJF SK TB WC WL WR
chr1	926563	ACT	A	SK WR
chr1	926901	GC	G	SK
chr1	926915	AG	A	WR
chr1	927194	GA	G	DX RJF
chr1	928089	GC	G	BY DX LX RIR RJF SG SK WC WL WR
chr1	930747	GGGTTATGGGGTAT	G	CS DX LX SK
chr1	933272	CGTG	C	CS DX LX WL
chr1	934016	T	TG	BY CS RJF SK TB
chr1	934280	AAAG	A	WC
chr1	934845	GA	G	CS DX LX RIR RJF SG TB WC WL WR
chr1	935954	TAAGTGTTTCTGG	T	BY CS RJF SK WC
chr1	936766	G	GA	CS DX RJF WC
chr1	936776	AAG	A	CS DX SK TB WL
chr1	936850	TGATGA	T	BY CS DX RJF
chr1	936926	G	GA	BY RJF
chr1	938042	T	TA	SG
chr1	938516	AT	A	DX WC
chr1	938957	AT	A	DX SG SK TB WC WL
chr1	939515	C	CT	DX RJF
chr1	940453	A	ATT	BY CS RIR WR
chr1	940703	A	AC	WC
chr1	941425	A	AGAGGTGCT	DX WC WL
chr1	941636	CTAAGAGAATTCTCCACCAGA	C	BY CS DX WC WL
chr1	941807	C	CGAG	BY DX RIR SG SK TB WC WR
chr1	942277	G	GT	WL
chr1	942662	CAAG	C	LX
chr1	942782	A	AT	CS RJF
chr1	943905	GCTT	G	BY CS RIR SK WL WR
chr1	944681	GAATTA	G	CS RJF SK
chr1	944839	T	TA	DX
chr1	945031	C	CTACA	CS DX LX RJF
chr1	945131	GAAC	G	BY CS DX WL
chr1	946228	GGT	G	BY DX RIR SK TB WL WR
chr1	946229	GTT	G	RJF SK
chr1	947294	A	AGAG	BY LX SK TB WC WL
chr1	947888	C	CAA	BY CS DX LX RIR SG SK TB WC WL WR
chr1	948112	AG	A	BY DX WC
chr1	951114	TG	T	BY DX LX RIR WC
chr1	951228	CAT	C	BY DX
chr1	952226	T	TC	CS DX LX RIR RJF SG SK TB WC WL WR
chr1	952545	G	GCTATATATTAGATAT	SG
chr1	954022	TTCCTACCGGAAGGCGCAGCGGC	T	RIR TB
chr1	954493	TG	T	BY LX SK TB WL
chr1	955667	GAATGGAATATGAATAGA	G	DX
chr1	956342	GCTTTAT	G	TB WC WL
chr1	956830	TG	T	BY DX
chr1	957298	C	CCCATTCCTATT	DX LX SG WC WL
chr1	957496	T	TC	RJF
chr1	957625	CACTCCT	C	DX LX SG
chr1	957783	T	TCCACTA	all
chr1	960035	C	CAAA,CA	BY CS RIR RJF SK TB WL WR
chr1	962284	AT	A	BY LX RIR RJF SK TB WC WR
chr1	963191	GTT	GTTTTT,GTTTT,G	CS LX RJF SK WC WL WR
chr1	963444	CGTGTAATTGGTGCA	C	CS WC
chr1	964073	CG	C	RIR
chr1	964075	TGGGGGGGG	T	RIR
chr1	968069	C	CTATTTATT,CTATT	RJF TB WC WL WR
chr1	969056	C	CATAG	CS DX LX RIR RJF SG SK TB WC WL WR
chr1	969225	TA	T	LX SK TB WR
chr1	969240	AG	A	WR
chr1	970523	G	GACA	BY CS DX LX RJF SK TB WL WR
chr1	971197	ATTC	A	BY CS DX LX RJF SK WC WL WR
chr1	971849	TG	T	BY CS LX SK TB WR
chr1	973754	TAAG	T	DX
chr1	974170	G	GAGA	CS DX LX RIR RJF SK WC WR
chr1	974618	TG	T	RJF
chr1	975043	A	ACAAACAGAAAAC	DX LX SG SK WC
chr1	975294	G	GATTCTGAGGATTCCCTT	LX RJF
chr1	975331	AGTT	A	RIR
chr1	976797	C	CA	WC WR
chr1	977325	A	AG	RJF
chr1	977529	T	TAA	WR
chr1	978461	T	TATAAA	BY CS DX LX RIR SG TB WC WL WR
chr1	980440	C	CTCTG	BY DX LX RJF SK TB WL WR
chr1	980442	C	CTGTT	CS DX LX RIR RJF TB WC WR
chr1	981460	AGC	A	DX LX SK TB WL WR
chr1	982025	CAT	C	RJF
chr1	986092	T	TA	BY CS DX LX RJF SG TB WC WL WR
chr1	986367	G	GA	BY LX RIR RJF TB WR
chr1	987147	CTTGTCAACCAGGTTTTGCTATGAGATGTT	C	CS DX LX RIR RJF SG WC WR
chr1	990145	GAA	G	BY CS LX RIR RJF SG SK WR
chr1	992619	A	AT	BY CS SG SK TB WC WL WR
chr1	993471	TG	T	RJF WC
chr1	993475	G	GT	SG WL
chr1	994065	GC	G	DX
chr1	994245	GCTAAGGGCCCCCTACTA	G	DX TB WR
chr1	994256	C	CG	BY WL
chr1	994480	A	AG	RIR SK
chr1	994494	GA	G	DX SK TB WR
chr1	996175	GGCAAA	G	RIR RJF SK
chr1	996602	GGATT	G	BY CS DX LX SG SK TB WC WL WR
chr1	1001542	C	CA	CS DX WL WR
chr1	1001753	AGG	A	BY TB WL WR
chr1	1002014	CA	C	BY
chr1	1002216	TAC	TACAC,T	BY CS DX TB WC WL WR
chr1	1002229	ACGC	A	TB
chr1	1002328	TC	T	DX
chr1	1002909	CT	C	CS RJF
chr1	1005129	T	TA	BY RIR
chr1	1005456	TGTC	T	BY RIR
chr1	1005564	C	CT	BY CS RJF WC WR
chr1	1006115	TG	T	BY CS DX LX RIR RJF SK TB WC WL WR
chr1	1006569	CAG	C	DX
chr1	1006927	G	GTT	DX WC
chr1	1006933	TG	T	RIR
chr1	1006945	C	CTTT	SG
chr1	1007394	CTG	C	BY CS WC WL
chr1	1008097	TGA	T	RIR RJF
chr1	1008181	CAG	C	BY CS DX RIR
chr1	1009009	C	CAA	LX SG SK TB
chr1	1012061	C	CGAGTGTTGCACGTG	RIR WR
chr1	1012064	C	CACGTGGAT	BY LX TB
chr1	1014469	TCC	T	WL
chr1	1014758	CAA	C,CA	LX SG SK WC
chr1	1015515	AT	A	BY CS DX RJF SG SK TB WR
chr1	1016112	AAACCAC	A	LX
chr1	1016856	G	GT	RJF TB WC WL
chr1	1016860	A	AT	LX
chr1	1017478	TGC	T	BY CS LX RIR WR
chr1	1019157	GT	G	all
chr1	1021733	G	GGGC	BY CS DX WR
chr1	1026174	CTTCTCTT	C	DX LX RIR RJF WR
chr1	1027108	A	ATT	BY CS DX LX RIR RJF SG SK TB WR
chr1	1027768	T	TGA	DX
chr1	1027792	T	TA	LX
chr1	1028311	TC	T	DX TB
chr1	1028459	TCCC	T	RIR
chr1	1028763	GCTTTGGGGCTGTC	G	RIR WL
chr1	1029417	C	CG,CGG	DX RIR SG SK WC WR
chr1	1031646	T	TCTAA	CS DX LX RJF SK TB
chr1	1033447	CCTT	C	WC
chr1	1034742	TTCTCTC	T	CS TB
chr1	1035314	A	AG	BY DX SK WC WR
chr1	1035662	AG	A	SK
chr1	1036768	AG	A	BY SK TB WC WL WR
chr1	1037261	ATGC	A	CS DX WC
chr1	1037960	A	AGT	CS WC
chr1	1037962	T	TAAAG	TB
chr1	1037983	AG	AGG,A	RIR WR
chr1	1039377	CT	C	CS DX RIR RJF SG TB WC WL WR
chr1	1040552	C	CCG	DX
chr1	1041063	AT	A	BY CS DX RIR RJF SG WL WR
chr1	1041346	C	CAA	CS LX SK
chr1	1043228	CTCT	C	BY CS DX SK WC
chr1	1043286	C	CA	BY
chr1	1044763	C	CAG	CS DX LX RIR RJF SG SK TB WC WL WR
chr1	1046377	CAA	C	BY DX RIR SK TB WC WR
chr1	1047019	T	TCATTCTAG	RJF WC
chr1	1049036	CT	C	LX
chr1	1053486	AT	A	BY CS LX RIR SG WL WR
chr1	1054728	A	ATTAACT	RJF TB WL WR
chr1	1055501	GGA	G	WL
chr1	1055502	GA	G	WR
chr1	1056520	A	AGCTGAGCCTTT	BY CS DX SG WC WL
chr1	1057848	GGGAGAAAGA	G	CS LX RIR WR
chr1	1060043	GCAA	G	BY CS DX RIR RJF TB WC WR
chr1	1061742	TCA	T	SK
chr1	1061853	ACCTCAATCCCTTC	A	CS DX TB WC
chr1	1062488	GTGGGCA	G	CS RIR WR
chr1	1062593	A	ACTTGATGATTGTGGAGGT	RIR RJF SK TB WR
chr1	1062635	A	AG	RIR WR
chr1	1062640	G	GAA	SG SK TB WR
chr1	1063005	TAAAAA	T,TAAAAAAAAA	BY DX WL
chr1	1064660	GAAA	G	LX RIR SG SK WL WR
chr1	1065219	T	TA	CS LX SK TB WC WL
chr1	1065384	A	AT	WL
chr1	1065545	CTT	C,CT	LX RJF WL
chr1	1066021	G	GCC	TB WL
chr1	1066893	GA	G	CS SG
chr1	1067039	A	AT	BY CS DX LX RJF SG TB WL WR
chr1	1069739	AATG	A	WC
chr1	1069742	GGTT	G	CS DX RJF SK TB WL
chr1	1070552	TCCAACTGGAA	T	DX TB WL
chr1	1071463	A	ATTCTATGG	BY DX SK
chr1	1071518	A	ATTC	DX SK
chr1	1072783	G	GT	SK
chr1	1073305	ATC	A	DX RJF
chr1	1073815	TAAA	TA,T,TAA	DX LX RJF SG TB WC WL WR
chr1	1075425	TA	T	DX LX RJF SK TB WL
chr1	1075627	AAC	A	RJF WR
chr1	1076045	AT	A	LX RJF SK WC
chr1	1078241	GTTT	G	WL
chr1	1078247	T	TTG	BY DX RIR WC WR
chr1	1080751	AC	A	WC WL WR
chr1	1081499	G	GT	BY DX RIR WR
chr1	1081626	TC	T	BY DX RIR WR
chr1	1082269	AAT	A	LX WC WR
chr1	1082375	C	CAG	WC WL
chr1	1082377	G	GAC,GGAC	CS TB WC WL WR
chr1	1082826	C	CTCCAGTTCCCATCCTAGATGA	LX SK WC WL WR
chr1	1082860	TGTCCTACCCGAAGTGGTC	T	DX LX
chr1	1083033	AG	A	LX SK
chr1	1083623	TG	T	WC
chr1	1084551	C	CTG	BY CS DX LX RIR RJF TB WC WL WR
chr1	1085590	CAT	C	SK TB WC
chr1	1085739	A	AT	BY CS DX LX RIR RJF SG SK WR
chr1	1085754	CGTTTT	C	DX TB WL
chr1	1085792	A	ATTTTT	BY LX RJF SG SK WR
chr1	1085812	ATTT	A	CS DX LX RIR SG
chr1	1085816	TCGA	T	RIR WR
chr1	1086646	AC	A	WL WR
chr1	1087529	T	TC	TB WL
chr1	1088880	TA	T	WL
chr1	1089331	TAAAA	T	RIR WR
chr1	1089936	G	GC	RJF
chr1	1089987	CT	C	BY CS DX RIR SK WC WL WR
chr1	1090018	A	AG	RJF
chr1	1090975	G	GAGGCTAAGTC	BY DX LX RIR RJF TB WC WL WR
chr1	1091387	A	ACTTTCAATT	CS DX
chr1	1094380	A	AAC,AAAC	CS RIR TB WC
chr1	1097737	AT	A	RIR RJF SG WC WL
chr1	1097964	CTA	C	BY CS DX LX RJF SG SK TB WC WL WR
chr1	1099218	G	GA	DX LX TB WC WL
chr1	1100213	G	GT,GTT	BY RIR RJF WL WR
chr1	1101679	AC	A	DX SK
chr1	1101822	G	GGGGTGATTAA	BY LX RJF SK TB WL
chr1	1103108	CCT	C	TB WC WL
chr1	1105021	GACTTC	G	TB WC WL
chr1	1109291	GTT	G	RJF SG
chr1	1109632	CA	C	BY CS DX LX RIR RJF TB WL WR
chr1	1110090	C	CT	TB WL
chr1	1110528	TA	T	CS WR
chr1	1110698	C	CT	CS DX LX SG TB WC WL WR
chr1	1110814	AGTGTTG	A	CS DX LX SG TB WC WL
chr1	1110836	A	AT	CS WR
chr1	1111236	AC	A	DX RJF SK
chr1	1111434	A	AG	CS DX LX RJF SK TB WC WL WR
chr1	1112737	T	TA	BY
chr1	1113583	A	ACT	SK
chr1	1113584	C	CTCTG	BY CS LX RIR TB WC WL WR
chr1	1113848	C	CA	BY
chr1	1116098	G	GA	CS WC WL
chr1	1116497	T	TC	BY CS DX LX RJF SG SK TB WC WL WR
chr1	1116563	TAAG	T	SG
chr1	1117374	A	AG	SK
chr1	1119169	GA	G	SK
chr1	1122696	TC	T	SG WR
chr1	1124267	A	AAG	CS RJF SK WC WL WR
chr1	1124453	A	AG	RJF
chr1	1127916	GGCCCAGACGA	G	WL WR
chr1	1128389	CAA	C	BY CS DX LX RIR RJF SG TB WC WL WR
chr1	1129170	T	TTAG	RIR RJF SG
chr1	1129192	A	AAG	RIR RJF SG TB
chr1	1129251	CAA	C	TB WC WL WR
chr1	1129395	A	AT	BY DX RIR SG SK TB
chr1	1130092	A	AG	all
chr1	1130277	C	CA	SG SK WR
chr1	1132364	AAT	A	SG SK WC
chr1	1132463	TTTCAA	T	TB
chr1	1132893	AAT	A,AGAT	BY DX LX RIR SK WC WR
chr1	1133771	T	TACAGGAACAAC	LX RIR WL WR
chr1	1133801	C	CA	CS LX RIR RJF WL WR
chr1	1134809	C	CA	BY CS DX RJF TB WC WL WR
chr1	1134811	A	AAG	SG SK WC
chr1	1135539	GAC	G	SG SK TB WC WL WR
chr1	1135673	TG	T	RJF SK WC
chr1	1135909	T	TG	RIR
chr1	1136134	CA	C	BY CS DX RJF SG SK TB WC WR
chr1	1136179	ACTG	A	BY DX RJF SG SK WC WL WR
chr1	1136974	C	CCA	all
chr1	1137601	C	CTGAA	BY CS DX LX RIR RJF TB
chr1	1137958	C	CTATTA	LX RIR SK WL
chr1	1137993	C	CTA	CS RIR SG TB WC WL WR
chr1	1138066	T	TTC	CS LX RIR SK TB WC WL WR
chr1	1138690	CAATA	C	DX TB WC WL WR
chr1	1138811	TC	T	TB WL
chr1	1138973	CAG	C	RIR SK WC WL WR
chr1	1139223	CA	C	CS DX LX RIR SG SK TB WC WL WR
chr1	1139470	TCA	T	DX WL
chr1	1140774	G	GT	DX LX RIR RJF TB WC WL WR
chr1	1141351	AC	A	BY CS DX LX RIR RJF TB WL WR
chr1	1142063	G	GACACATCATTTCATAGT,GACACACCATTTTATAGT	CS DX LX RIR RJF TB WC WL
chr1	1143552	A	AC	RJF WR
chr1	1143625	G	GA	CS TB WL
chr1	1143755	C	CAT	BY CS LX RIR SK TB WC WL WR
chr1	1144465	C	CAGTGA	BY CS DX LX RIR RJF SG TB WC WL WR
chr1	1146685	C	CT	RIR WR
chr1	1146782	A	AT,AC	SK WL
chr1	1147883	AG	A	SG WR
chr1	1148607	CAAAGAT	C	LX WR
chr1	1149854	A	AC	CS DX LX RIR RJF SG SK TB WC WR
chr1	1149856	C	CT	WC
chr1	1150386	CT	C	BY RIR SK WC WR
chr1	1150395	T	TTC	LX WL
chr1	1151204	GGGTGGT	G	WL
chr1	1151344	AGCCTCTCTCCAGGTGCTGGCTTGCCCTTGTTCTT	A	TB WL WR
chr1	1151808	TAA	T	WC
chr1	1152319	TGCA	T	RJF TB
chr1	1153399	G	GTTT,GTT	BY CS RJF SK WC
chr1	1153403	T	TC	SG
chr1	1153777	A	AC	LX RJF SG WL
chr1	1153916	GA	G	WL
chr1	1154287	GTTATTT	G	DX RIR WR
chr1	1154305	TAA	T	TB WL
chr1	1155971	GAGAAGGCACAAAA	G	DX LX
chr1	1156020	T	TAA	TB
chr1	1156280	GGAGA	G	RIR WR
chr1	1157283	A	AAT	RIR
chr1	1157286	TAA	T	WR
chr1	1157288	A	AT	BY LX RIR SK WR
chr1	1157438	A	AT	DX RJF
chr1	1157881	T	TA,TAA	CS LX RIR RJF SG WC WL
chr1	1158189	GA	G	CS DX WL
chr1	1158351	AC	A	WR
chr1	1159904	CAA	C,CA	LX WL WR
chr1	1160017	T	TAAGA	LX WL
chr1	1160353	T	TC	BY DX LX RIR RJF SG TB WL WR
chr1	1160593	A	ACT	CS LX RIR RJF WR
chr1	1161480	GGTACTT	G	CS DX SK TB WL WR
chr1	1161817	G	GTATC	DX LX SK
chr1	1161924	G	GT	BY LX SG WR
chr1	1162338	AATACCTG	A	CS DX RJF SK TB WR
chr1	1163678	CAG	C	LX
chr1	1164640	A	AC	DX RIR RJF SK WL
chr1	1165933	AAAAAAC	A	RIR SG WL
chr1	1165938	ACATT	A	WR
chr1	1166324	C	CTG	CS DX LX RIR RJF SG TB WC WL WR
chr1	1167279	GTTATTA	GTTATTATTA,G,GTTA	LX RIR SG TB WC WL
chr1	1167314	G	GT	BY CS RJF TB WL WR
chr1	1167801	AGGCTGT	A	RJF SG
chr1	1169240	T	TTGTC	BY CS DX LX TB WC WL WR
chr1	1170773	A	AC	BY DX LX RJF SG SK TB WC WL WR
chr1	1171269	A	ATC	CS DX LX RJF SG SK TB
chr1	1171614	GT	G	BY
chr1	1172788	T	TTTCGCTC	DX LX TB WC WL WR
chr1	1173352	AT	A,ATT	RIR SK WL WR
chr1	1173452	T	TG	DX WL WR
chr1	1174981	TA	T	SG
chr1	1175157	T	TG	BY DX LX RIR RJF SG SK WC WL WR
chr1	1175380	TC	T	BY DX LX
chr1	1176499	T	TTC	DX SK WC WL WR
chr1	1176612	TTATATATATATATATGAGTA	T	WL WR
chr1	1176691	G	GT	BY SG WR
chr1	1176881	C	CT	BY
chr1	1176882	C	CCAAA	BY
chr1	1177170	AC	A	BY DX RIR
chr1	1178823	GGGT	G	BY CS LX RIR SG TB WC WL
chr1	1179114	T	TGG	RIR SK
chr1	1179172	TGGCAAA	T	BY DX LX RIR SK WL WR
chr1	1179901	T	TCTCG	BY RIR
chr1	1180915	GAAAAA	G	BY WC WL WR
chr1	1180962	ACT	A	CS SK WL WR
chr1	1181860	GA	G	BY LX
chr1	1183314	GTCT	G	BY CS DX LX SK TB WC WL WR
chr1	1184102	AAAC	A	WR
chr1	1184554	T	TCTC	CS LX RJF TB WL
chr1	1184974	CTTT	CT	DX WL
chr1	1185030	A	AT	DX WL WR
chr1	1185166	GA	G	BY CS DX LX RJF SG SK TB WC WL WR
chr1	1186472	CAG	C	LX
chr1	1187018	AC	A	CS DX SK TB WC WL WR
chr1	1187407	T	TA	BY CS DX LX RIR RJF SK TB WC WL WR
chr1	1187510	G	GA	all
chr1	1187844	TAGA	T	RJF
chr1	1187857	TC	T	CS LX TB WC WL WR
chr1	1188108	A	AC	CS LX SK TB WC WR
chr1	1189486	TACACAC	TACAC,TACACACAC,T	BY CS LX TB WC WL
chr1	1190002	AC	A	RJF
chr1	1190315	T	TG	CS LX RIR RJF SG SK TB WL WR
chr1	1192999	CT	C	BY CS DX RIR RJF SG SK TB WC WR
chr1	1193728	A	AC	WR
chr1	1193729	T	TG	BY
chr1	1193987	G	GGAA	TB
chr1	1194084	ACTCCACCAC	A	DX
chr1	1195705	TC	T	BY CS LX RIR SG SK TB WR
chr1	1196816	G	GA	RIR SG
chr1	1197218	C	CTT	CS DX WC WL WR
chr1	1198005	T	TCTAA	BY DX LX RIR RJF SG SK TB WC WL WR
chr1	1199113	ATGT	A	all
chr1	1200924	A	AG	SK WC
chr1	1201426	A	AT	all
chr1	1201783	GTGATGGGGACT	G	CS LX WR
chr1	1202154	C	CT	CS DX SG
chr1	1203409	G	GT	RJF SK TB
chr1	1203565	G	GTAGA	RJF TB WL
chr1	1203581	A	ATGGG	BY LX SK TB WC WL WR
chr1	1203748	AT	A	SK
chr1	1206652	C	CGGCCAAGAGG	LX TB
chr1	1207154	G	GCT	BY LX RJF
chr1	1207168	ATG	A	LX
chr1	1207478	A	AT	BY RJF
chr1	1208899	TACC	T	LX TB WL
chr1	1209711	G	GT	LX TB WC WL
chr1	1210450	GAGAAGA	G	DX RIR TB WL WR
chr1	1210708	GC	G	BY DX
chr1	1211867	CGTTT	C	BY CS DX LX RJF SK
chr1	1214594	CG	C	BY DX
chr1	1215445	AAAGCAAAGC	A	TB WC
chr1	1215489	AG	A	DX LX TB WR
chr1	1216733	C	CT	LX SG SK TB WC WL
chr1	1217096	A	AC	CS DX RIR TB WC WL WR
chr1	1219985	TA	T	RJF
chr1	1220799	C	CAT	CS DX LX RIR RJF TB WC WL WR
chr1	1220991	A	ACCTGC	CS DX LX RIR SK TB WC WL
chr1	1221022	T	TCAC	CS DX LX RIR WC WL WR
chr1	1225834	GA	G	WC
chr1	1226181	GGAGTTGAA	G	CS LX RIR SK TB WL WR
chr1	1227248	ATG	A	SG
chr1	1229035	A	ACACTGCTT	BY RJF SK TB WL
chr1	1230198	A	AC	BY DX LX RIR RJF SG SK TB WC WL WR
chr1	1231523	G	GC	BY CS LX RIR SK TB WC WL WR
chr1	1232225	T	TAA	BY
chr1	1232252	C	CAACAAAA	DX
chr1	1232804	ATGGGC	A	RJF
chr1	1233539	A	AC	LX SK WL
chr1	1233858	AG	A	RJF
chr1	1234539	GTAATGGA	G	RJF SG
chr1	1235829	A	AT	RIR RJF WL WR
chr1	1235848	TACAG	T	CS DX RIR RJF SK WL WR
chr1	1236100	G	GT	BY CS DX RIR RJF SG SK TB WC WL WR
chr1	1236179	AC	A	BY CS DX SG SK TB WL WR
chr1	1236852	T	TCTC	BY CS DX RIR RJF SK TB WC WL WR
chr1	1237178	A	AG	BY CS DX RIR RJF TB WL WR
chr1	1238932	GAGGTTTACAAGTCTTCATTT	G	CS LX
chr1	1239808	AC	A	LX
chr1	1239882	AT	A	DX SK TB WL
chr1	1240512	GAACACTTGGACAGAAATCACCTTCAGGAAACAGAAT	G	RIR WR
chr1	1241358	C	CAAA	BY SG
chr1	1241360	A	AAAC	DX TB WC WL
chr1	1241603	A	AAG	DX SG SK TB WC WL WR
chr1	1241750	G	GA	DX SG WC
chr1	1241756	A	AT	DX SK TB WC
chr1	1243399	TA	T	CS DX LX RIR RJF TB WC WL WR
chr1	1244062	CCT	C	CS LX RIR RJF TB WC WL WR
chr1	1244461	C	CT	CS WR
chr1	1246372	C	CA	DX LX RJF SG SK WC WL
chr1	1246398	G	GTAATTATGAAA	LX RIR RJF SG TB WC WL
chr1	1246653	ATT	A	BY WR
chr1	1247178	CA	C	WR
chr1	1247826	C	CCA	SG SK
chr1	1248427	C	CT	LX RIR RJF SK TB WC WL WR
chr1	1248482	CT	C	RIR RJF SG WL
chr1	1248927	TCATCAAG	T	SK
chr1	1250663	C	CT	BY
chr1	1253687	TAG	T	WC
chr1	1255781	AT	A	CS
chr1	1256661	T	TAA	WL
chr1	1256672	AAAAAAG	A	BY RJF
chr1	1256757	CT	C	BY SG
chr1	1256939	A	AAAAAC	RJF
chr1	1256952	AC	A	DX WR
chr1	1257723	T	TCAAAAGC	BY WC
chr1	1257728	A	AGCC	LX RIR WL
chr1	1257733	A	AAAAC	WL
chr1	1258054	ATGT	A	SG SK
chr1	1259409	CATTTTGTTTCACTG	C	TB WL
chr1	1259903	CA	C	CS LX RIR WR
chr1	1259957	TCTC	T	BY DX
chr1	1261296	A	AAC	TB
chr1	1261456	C	CA	BY DX TB
chr1	1261483	G	GGCACCA	RJF
chr1	1262337	C	CT	BY CS DX LX RIR RJF TB WC WL WR
chr1	1262815	ATCCT	A	WC
chr1	1264280	T	TC	BY DX TB WC WL
chr1	1264543	CA	C	SG SK WC WR
chr1	1267085	CA	C	DX
chr1	1267993	GGAAAT	G	TB WL
chr1	1270786	A	ATGT	all
chr1	1270851	AAG	A	CS DX RIR SK TB WC WL WR
chr1	1271724	TC	T	BY CS SG SK TB WR
chr1	1272368	GAT	G,GATAT	DX LX RJF WR
chr1	1272486	G	GTC	WL
chr1	1272774	GTCCAGTTGACATATAT	G	BY LX RIR SG SK WL WR
chr1	1273398	GA	G	BY DX LX
chr1	1274450	TTA	T	LX
chr1	1275849	G	GA	CS RIR SK TB WC WL WR
chr1	1276683	C	CT	SG
chr1	1277370	CACAG	C	BY
chr1	1278028	A	AG	CS RIR SK TB WC WL WR
chr1	1278956	G	GT	BY
chr1	1278963	T	TTTC	TB WL
chr1	1279193	A	AT	BY RJF TB
chr1	1280112	GA	G	LX SG WC
chr1	1280257	C	CA	CS RIR TB WL WR
chr1	1280328	A	AAGGCTGG	CS RIR RJF SK WC WL WR
chr1	1280530	TGACG	T	CS RIR SK TB WC WL WR
chr1	1280745	CATGTGGCT	C	DX LX
chr1	1281341	G	GAAGC	DX LX SG TB WC WL
chr1	1281634	AGGAG	A	BY TB WL
chr1	1281932	ATCAGGCTGATACTTTT	A	CS SK WC WR
chr1	1284713	ACAGTGCACTG	A	TB WL
chr1	1284716	GTGCACTGCAA	G	DX
chr1	1285146	A	AC	RJF
chr1	1285853	T	TA	CS SK WC WL WR
chr1	1286745	C	CAGGTGCTA	CS RJF
chr1	1286795	A	AGTCT	BY RJF SG TB
chr1	1287051	GGGGAGAT	G	WL
chr1	1287262	A	AACCATTCTATG	BY CS LX RJF SK TB WC WL WR
chr1	1287370	T	TTCATAGAA	DX LX RIR RJF
chr1	1287593	C	CA	RJF
chr1	1288005	TG	T	CS SG SK WC
chr1	1289007	G	GC	DX RIR RJF
chr1	1289259	G	GA	DX LX RIR RJF SG SK
chr1	1290993	C	CG,CA	BY RIR
chr1	1293454	CAG	C	LX
chr1	1294391	A	AGTCTT	BY CS DX LX RIR RJF SK TB WC WR
chr1	1294513	GTTTCTGTCTCAGGCTCACTCTGT	G	CS SK TB WC WR
chr1	1294683	G	GGGA	BY DX LX RIR RJF WR
chr1	1295239	A	ATG	WR
chr1	1297188	A	ATTT	WL
chr1	1297191	T	TC	RJF
chr1	1299014	TGC	T	RJF WR
chr1	1300819	G	GT	DX RIR
chr1	1301970	C	CCA	WL
chr1	1303569	AG	A	BY CS RJF SK WC WR
chr1	1303727	T	TC	BY
chr1	1303994	CAG	C	TB WL
chr1	1304550	TCTAA	T	DX
chr1	1305311	AT	A	CS DX LX RJF TB WL WR
chr1	1305380	TGG	T,TG	LX RIR RJF SG TB WC WL WR
chr1	1305920	C	CT	BY LX RJF TB WL
chr1	1306158	ATT	A,AT	CS DX RIR SK TB WC WL WR
chr1	1306267	C	CAAT	RIR RJF TB
chr1	1306269	A	ATGT	CS LX TB WC WL WR
chr1	1306321	GA	G	LX
chr1	1306430	A	AG	BY DX LX RIR RJF SG SK TB WC WL WR
chr1	1306431	G	GA	LX TB
chr1	1306669	CAA	C	LX
chr1	1306698	TGCCAC	T	RJF SG
chr1	1306819	TC	T	CS DX RIR TB WL WR
chr1	1307068	T	TTCC	BY DX LX WL WR
chr1	1307756	A	AT,ATT	LX RIR RJF WC WL WR
chr1	1308143	TTTCTCTC	T	CS RJF WC WR
chr1	1308552	CCA	C	WC
chr1	1309639	TAA	T	DX RIR SK TB WC WL
chr1	1309787	G	GTA	DX LX RIR SK TB WC WL
chr1	1310029	A	AT	SK TB WL
chr1	1310827	ATT	A	WR
chr1	1310840	TTA	T	RJF
chr1	1312019	CG	C	CS
chr1	1312288	ACTGCAGC	A	CS DX SK TB WC WL WR
chr1	1312956	CAA	C	CS DX RIR RJF SK WL WR
chr1	1313408	TTGGTGC	T	DX LX RIR
chr1	1314334	T	TCCAACAGATCCACGTC	LX RIR WC
chr1	1314712	A	AT	CS LX TB WC WL WR
chr1	1315191	A	AAATTC	BY RIR SG
chr1	1315368	G	GACAA	TB WL
chr1	1315529	AC	A	BY DX LX RIR SG SK TB WC WL WR
chr1	1317142	CAGAAA	C	TB WL
chr1	1317500	AACTGT	A	BY LX RIR
chr1	1317614	CCTT	C	CS LX RJF SG SK TB WC WL WR
chr1	1318960	ATT	A	WR
chr1	1318971	TTTC	T	CS LX RJF SK TB WC WL WR
chr1	1318972	TTC	T	RJF
chr1	1318973	TC	T	BY LX TB WL
chr1	1320163	CTT	C	DX
chr1	1321719	AG	A	CS LX SK TB WL
chr1	1322038	CTG	C	TB WL
chr1	1322069	GA	G	CS TB WL
chr1	1322487	C	CAT	CS RJF SK TB WC WL WR
chr1	1322757	A	AC	CS DX RIR RJF SG TB WC WL WR
chr1	1323077	GA	GAA,G	BY RJF SG WC WR
chr1	1323101	GA	G	RIR WC
chr1	1325085	AAAAGACAGAAGAGACAGT	A	RIR WC
chr1	1326603	C	CT	RJF
chr1	1326890	ATTTT	ATT,A	DX RIR WC
chr1	1327029	T	TA	WR
chr1	1328004	AAAAGT	A	SK
chr1	1328652	CA	C	BY CS DX LX RIR SG TB WC WL WR
chr1	1329092	TC	T	SK
chr1	1329255	G	GA	TB WL
chr1	1329503	ATG	A	BY DX LX RJF SG TB WL WR
chr1	1329688	T	TAA	LX TB
chr1	1330740	A	AG	DX WR
chr1	1331444	ACTGAC	A	RIR WC WR
chr1	1332523	G	GT	CS DX LX RIR RJF SG SK TB WC WL WR
chr1	1334468	G	GA	DX
chr1	1335550	A	AG	RIR WC
chr1	1335677	AAAG	A	RIR WC
chr1	1335887	CAT	C	RJF
chr1	1335948	AG	A	RIR TB WC WL
chr1	1337824	C	CT	RIR
chr1	1338707	AG	A	DX WL
chr1	1338714	GGA	G	CS DX LX RJF SG TB WR
chr1	1339718	CTTTCT	C	BY CS DX LX RIR SG SK TB WC WL WR
chr1	1343881	C	CA	RIR WC
chr1	1344523	G	GT	BY RIR WC
chr1	1344932	CA	C	BY WR
chr1	1345760	TG	T	SK WC
chr1	1346180	A	AT,ATT	CS SG
chr1	1346183	T	TA	BY
chr1	1346193	TTG	T	LX
chr1	1346783	TA	T	BY DX LX RIR RJF SG TB WC WL WR
chr1	1346784	AT	A	SK
chr1	1347237	TTTTTTTC	T	BY RIR SG SK WC WR
chr1	1347238	TTTTTTC	T	CS DX LX SG SK TB WL WR
chr1	1347873	TTTG	T	SK
chr1	1348290	TC	T	LX SK WC
chr1	1348523	CAAACA	C	BY TB WC WR
chr1	1348560	G	GAA	BY WR
chr1	1348742	C	CT	BY CS DX LX RIR RJF SG SK WC WL WR
chr1	1349005	GA	G	BY
chr1	1349379	AC	A	LX SK TB WC WL WR
chr1	1349941	GTCTATAACTGAAACCC	G	LX RJF SG
chr1	1351212	CATTTG	C	RIR SK WR
chr1	1351216	TGG	T	CS SG WC WL
chr1	1351236	TTTTTTTC	T	CS
chr1	1351632	CAAGGGA	C	BY LX RIR SK TB WR
chr1	1352565	A	ACAGACTATT	RJF
chr1	1353143	C	CA	BY TB WL
chr1	1353456	A	AAAG	BY CS DX RIR RJF SG SK TB WC WL WR
chr1	1353865	AG	A	SK
chr1	1353879	AT	A,ATT	BY DX RIR SG WR
chr1	1354019	T	TG	CS DX RJF SG SK TB WC WL WR
chr1	1354496	C	CATTT	WR
chr1	1356613	A	ATCTG	BY CS LX RIR TB WL WR
chr1	1356668	TATAC	T	RIR
chr1	1356670	TAC	T	RJF
chr1	1356885	G	GAA	BY SK
chr1	1357060	TAC	T	LX
chr1	1357176	AG	A	RIR
chr1	1357689	GT	G	DX LX RIR TB WC WR
chr1	1357723	TATAA	T	CS DX LX RIR RJF TB WC WL WR
chr1	1357808	G	GA	all
chr1	1358025	G	GT,GTTT	BY CS DX RJF SG TB WC WL WR
chr1	1358319	GC	G	CS RIR
chr1	1358726	ATAC	A	BY CS RIR RJF SK TB
chr1	1360116	C	CA	DX SG TB WC WL WR
chr1	1360458	A	AAAT	CS RIR WR
chr1	1360737	A	AT	WL
chr1	1361542	CT	C	DX WL
chr1	1361552	CCA	C	DX RIR WL
chr1	1361645	T	TGTG	BY DX LX RIR RJF WC WL WR
chr1	1362156	C	CCG	CS DX RJF WC WR
chr1	1362379	AG	A	RJF WC WR
chr1	1363542	A	ACTATC	WR
chr1	1363639	CTCTAT	C	CS DX LX RIR RJF SG TB WC WL WR
chr1	1364627	T	TA	CS DX LX RIR RJF SK WC WL
chr1	1365072	GA	G	CS DX LX RIR SG SK WC WL WR
chr1	1365143	C	CAGG	WR
chr1	1366164	A	AG	BY DX LX RIR RJF SG SK TB WC WL WR
chr1	1366416	CA	C	BY CS DX LX RIR RJF TB WC WL WR
chr1	1367367	AT	A	CS DX RIR SG WC
chr1	1367772	GA	G	RIR WC
chr1	1368342	CGT	C	RJF SK TB
chr1	1368386	C	CTT,CTTT	BY CS DX LX RIR RJF SG WC WL WR
chr1	1369145	C	CGT	CS DX LX RIR RJF SG SK TB WC WL WR
chr1	1369962	CA	C	SK TB
chr1	1370297	CTG	C	WR
chr1	1370595	T	TC	BY CS DX RIR SG TB WC WL WR
chr1	1371891	C	CT	SK
chr1	1372248	CT	C	LX RJF SK TB
chr1	1372802	A	AC	all
chr1	1372824	TC	T	BY CS LX RIR SG TB WC WL
chr1	1373107	C	CAA,CA	BY CS DX RIR WC WL WR
chr1	1374348	C	CTAAA	DX
chr1	1376102	G	GCCA	LX RJF
chr1	1377093	G	GA	DX LX WC WL
chr1	1378046	G	GA	LX SK
chr1	1378544	G	GT	BY DX LX RIR RJF SG SK TB WC WL WR
chr1	1378778	CAA	C	CS RJF SK WR
chr1	1378926	C	CACA	CS LX SK WR
chr1	1379135	AAC	A	CS SK TB WR
chr1	1380731	T	TGCATCAGATG	BY DX LX RIR SG WC WL WR
chr1	1381560	C	CAA	LX RJF WC WL WR
chr1	1381574	A	AC,AAC	BY LX RJF SK TB WL WR
chr1	1381802	AAT	A	BY
chr1	1381911	A	AT	BY CS DX RIR SG SK TB WC WL WR
chr1	1382062	C	CT	BY WC
chr1	1383116	A	ACAACTTTTT	CS DX LX RIR RJF SG TB WC WL WR
chr1	1383262	GAAA	G	CS DX LX RIR SG WC WL WR
chr1	1383565	AT	A	BY CS DX RIR RJF SG TB WC WL
chr1	1384550	TG	T	CS DX LX RIR SG TB WC WL WR
chr1	1385197	GCATTTTC	G	SK
chr1	1386057	GT	G	CS DX LX RIR RJF SG TB WC WL
chr1	1386875	C	CTTTGCTCAT	SK
chr1	1388704	GA	G	SK TB
chr1	1391140	AG	A	BY DX LX RIR RJF SG SK TB WC WL WR
chr1	1392078	TCCAACTGTCAAC	T	SK
chr1	1394619	A	AG	CS DX LX RIR SG SK WC WL WR
chr1	1395974	A	ACGT	BY DX LX RIR RJF SG TB WC WL WR
chr1	1396101	TCTGCGA	T	BY CS DX RIR RJF SG TB WC WL WR
chr1	1396341	A	ATG	BY CS DX LX RIR SK WC WL WR
chr1	1396792	CA	C	BY DX LX RIR RJF SG SK TB WC WL WR
chr1	1397180	T	TA	TB WC
chr1	1397208	TAA	T	DX
chr1	1397709	A	AAG	CS LX RIR TB WC WL WR
chr1	1399185	T	TTCC	CS DX LX RIR RJF SG SK TB WC WL WR
chr1	1399326	T	TA	CS DX LX RIR RJF SG SK TB WC WL WR
chr1	1401155	A	AT	LX SK
chr1	1401439	A	AAAGT	WR
chr1	1402029	C	CTT	BY CS DX LX RJF SK WL WR
chr1	1402492	G	GTTT,GTT	all
chr1	1403726	C	CAA	all
chr1	1405041	TCCC	T	SK WR
chr1	1405452	C	CATTTCACATTT	LX SK WL
chr1	1406523	G	GTTC	BY DX RJF WL WR
chr1	1409476	G	GA	BY
chr1	1410307	AGAT	A	BY WL
chr1	1410430	GA	G	BY
chr1	1410533	AG	A	BY CS DX WC WL
chr1	1410929	C	CA	WL WR
chr1	1411195	T	TG	CS SK WC WL WR
chr1	1411676	G	GAGA	BY CS DX RJF SK WC WL WR
chr1	1412029	TA	T	BY CS DX LX RIR SG TB WL WR
chr1	1413375	T	TAA	BY DX
chr1	1413635	G	GA	BY
chr1	1413643	AAC	A	LX RJF SG WL
chr1	1413644	AC	A	LX RJF
chr1	1415101	A	ACG,ATG	BY CS DX LX RIR SG TB WC WL WR
chr1	1415251	G	GA	BY
chr1	1416706	AAAC	A	DX
chr1	1419618	C	CT,CTT	BY LX RIR SG TB WC WL WR
chr1	1421210	G	GAGATATAAGGAGAT	SK WC
chr1	1421580	CT	C	BY WC
chr1	1421775	GA	G	RIR RJF SK WC WR
chr1	1424012	G	GAAA	LX TB
chr1	1424820	A	ACTT	BY LX RJF WC WR
chr1	1424952	TAGG	T	BY CS RJF WC
chr1	1426415	AC	A	RJF
chr1	1427645	CAG	C	DX SG
chr1	1428892	T	TC	BY DX LX RIR RJF SG WL WR
chr1	1429822	AC	A	CS LX TB WR
chr1	1430089	ATCCAACTTG	A	CS LX WR
chr1	1430748	TG	T	DX
chr1	1431032	C	CT	DX
chr1	1431516	A	AT	DX LX RJF WL WR
chr1	1432233	TAG	T	BY CS DX LX RIR RJF SG TB WC WL WR
chr1	1432605	CAAAAA	C,CAA	BY RIR SK WL WR
chr1	1433185	AAC	A	all
chr1	1433186	AC	A	LX TB WR
chr1	1434778	TA	T	BY DX LX RIR RJF SK TB WL WR
chr1	1436378	G	GA	BY TB WL WR
chr1	1437987	TCCAC	T	all
chr1	1438107	TGAAAACCA	T	CS DX LX WR
chr1	1438659	TTG	T	CS
chr1	1439721	G	GA	BY CS DX RIR SK TB WL
chr1	1441586	A	ATGATTCTG	BY CS DX RIR RJF SG SK TB WC WL WR
chr1	1441718	A	AG	BY DX RIR SG SK TB WC WL
chr1	1443080	GA	G	BY DX LX RIR RJF SK TB WL WR
chr1	1443975	A	AT	TB
chr1	1444502	GTTGC	G	RJF
chr1	1446088	A	AG	BY CS LX RJF SG SK WR
chr1	1446136	AGC	A	BY CS LX RJF SK WR
chr1	1447504	A	AAAC	BY DX RIR SK
chr1	1447770	CTT	C,CT	LX RIR WL WR
chr1	1448583	A	AT	DX RJF TB WC WL
chr1	1448894	CT	C	BY CS DX LX RIR RJF SG SK TB WL WR
chr1	1449191	ACTT	A	CS DX LX RJF SG TB WC WL WR
chr1	1450353	AT	A	DX RJF SG TB WC WL
chr1	1450592	TA	T	RJF
chr1	1451379	G	GA	DX SG TB WL
chr1	1452887	G	GA	RIR
chr1	1453149	AACCAGATGC	A	BY DX LX SK
chr1	1454543	G	GT	CS DX LX RIR RJF SK TB WC WL WR
chr1	1454762	C	CTTT	SG WR
chr1	1455150	CA	C	DX SK
chr1	1455978	C	CA	WR
chr1	1456143	TCTCA	T	TB WR
chr1	1456486	C	CA	BY RIR RJF SG TB WC WR
chr1	1457395	TTC	T	BY RIR TB WC WL
chr1	1457929	CTTTT	C	WL WR
chr1	1459309	AGT	A	LX WR
chr1	1463364	A	ATTTTT	RJF TB WC WR
chr1	1465518	AC	A	WR
chr1	1465794	AG	A	CS DX RIR SG TB WC WL WR
chr1	1466992	C	CT	DX LX RIR RJF SG SK TB WC WL WR
chr1	1467811	GAGATTT	G	RJF
chr1	1467938	G	GA	BY CS DX RIR RJF SG SK TB WC WL WR
chr1	1468016	G	GAC	BY DX RIR SG SK TB WC WL WR
chr1	1468680	CA	C	BY RIR SG WC WL
chr1	1468689	CAT	C	WR
chr1	1471752	TC	T	DX LX
chr1	1472403	G	GAA	DX LX SK
chr1	1472585	CT	C	RIR SG
chr1	1472677	AC	A	RIR SG
chr1	1475156	T	TAA,TA	CS RJF WL
chr1	1476410	T	TA	DX SK
chr1	1477383	TTA	T	DX LX SK
chr1	1479695	A	AACGCTTTTGCAAG	DX LX SK WC WR
chr1	1479697	C	CGCTTTTGCAAGAT	RIR SG WR
chr1	1479736	G	GA	RIR SG WR
chr1	1480289	A	AT	BY
chr1	1480723	GC	G	SK WC
chr1	1481818	GGTTGA	G	WR
chr1	1483067	G	GA	WL
chr1	1483691	A	ATAG	RIR
chr1	1484072	TC	T	DX
chr1	1486419	A	AG	WR
chr1	1486657	CGA	C	WR
chr1	1488989	CA	C	CS SG SK WC
chr1	1489427	G	GC	LX
chr1	1489455	CTAAT	C	TB WL
chr1	1489966	C	CTT,CT	DX LX RJF SK TB WC WL WR
chr1	1492107	TA	T	CS DX RJF SG WC
chr1	1492705	T	TGGAGACCTCCAGGGACA	CS DX LX RIR RJF SG SK TB WC WL WR
chr1	1493139	ATAAGAT	A	LX
chr1	1493419	CATAGCAG	C	WC
chr1	1495081	GC	G	WR
chr1	1495082	CT	C	DX TB WC WL
chr1	1495541	G	GA	CS RJF SG WC
chr1	1496417	G	GA	BY LX WC WL WR
chr1	1499130	A	ATACT	LX TB WL
chr1	1499157	CAG	C	BY CS DX LX RJF SG SK TB WC WR
chr1	1499652	AGGC	A	DX
chr1	1499685	TCTC	T	CS LX RIR RJF WL WR
chr1	1500262	CTCTT	C	BY RIR RJF TB WL WR
chr1	1500264	CTT	C	DX
chr1	1500472	A	AG	TB WL WR
chr1	1500912	C	CCACT	DX LX RJF WR
chr1	1502166	CAAAT	C	CS DX RIR RJF SG SK TB WC WL WR
chr1	1503696	AT	A,ATT	BY CS RIR RJF SG
chr1	1503933	A	ACT	all
chr1	1506950	A	AAAC	CS DX LX RIR RJF SG SK TB WC WL WR
chr1	1506964	A	ACAT	BY DX
chr1	1507182	T	TCCC	DX LX WL
chr1	1508230	G	GA	WR
chr1	1509757	CCT	C	DX TB WC
chr1	1511747	C	CATGT,CAAGT	BY CS DX LX RIR RJF SK TB WC WL WR
chr1	1514538	CATAT	C	LX RIR RJF WL
chr1	1514559	CAT	C	CS
chr1	1516782	T	TGTTTCAGCTTTA	BY CS DX LX RIR RJF SK TB WC WL WR
chr1	1517851	G	GA,GGAA	LX RIR RJF
chr1	1518068	A	ATG	LX
chr1	1518928	ACTTTT	A	RIR WL
chr1	1520692	A	AAT	BY CS DX LX RIR SK TB WC WL WR
chr1	1521281	TA	T	CS WL
chr1	1522283	ATGAAG	A	DX LX RJF SK WC WL
chr1	1522485	TAAC	T	BY WR
chr1	1522946	AC	A	CS DX SK WR
chr1	1523255	A	AT	LX TB
chr1	1523263	T	TC	DX WR
chr1	1523489	CTTTTT	C	BY LX RJF SK TB WR
chr1	1523710	CA	C	LX SG SK WC WR
chr1	1524054	C	CA	BY RIR
chr1	1524062	A	AC	LX
chr1	1524532	A	ACTACAC	BY CS DX LX RIR RJF SG TB WC WL WR
chr1	1524999	TA	T	DX RJF
chr1	1526017	C	CAA	WL
chr1	1526104	GTCCAGCA	G	CS LX RJF WR
chr1	1526914	ACTTTT	A	LX
chr1	1527809	G	GT	LX
chr1	1529546	TAG	T	RJF
chr1	1529640	AT	A	WR
chr1	1529857	A	AT	SG
chr1	1530075	GATCATAGA	G	SG
chr1	1531083	A	AG	BY CS LX SG SK TB WL
chr1	1531101	AGTG	A	RJF WC WR
chr1	1535640	G	GA	WR
chr1	1537687	TA	T	LX WC
chr1	1538069	GAAC	G	WL
chr1	1538294	TTC	T	CS DX RJF SK WC WR
chr1	1538319	T	TC	CS RIR
chr1	1538983	AAC	A	RJF
chr1	1538987	C	CA	BY SK WL
chr1	1538988	A	ACAC	DX LX
chr1	1540573	GA	G	SG SK WC
chr1	1540587	G	GA	BY CS DX LX RIR RJF SK TB WC WL WR
chr1	1541329	AT	A	SG WC
chr1	1541846	T	TTTTTA	WL
chr1	1542403	C	CA	BY RIR SG SK TB WC WL
chr1	1544049	C	CAAGAGCTAACA	CS DX RIR RJF SG TB WL WR
chr1	1544096	TTAGCATGCAATTAAAAA	T	CS RIR SG TB WL
chr1	1545400	A	ACCCATACAACTGGGATTT	CS LX RIR RJF SG TB WC WL WR
chr1	1545606	AT	A	BY DX LX RIR RJF SG SK TB WL
chr1	1545937	CAT	C	DX RIR RJF SG SK TB WC WL WR
chr1	1545938	AT	A	BY DX
chr1	1546026	C	CCCACTAAACCATGT	CS RIR SK WC WR
chr1	1546243	T	TGAAACGCATTGCTGA	SK
chr1	1546285	T	TG	DX
chr1	1546392	AG	A	CS DX LX RIR RJF SG SK TB WC WL WR
chr1	1546394	GA	G	BY LX
chr1	1546486	T	TGTATTTCTA	CS DX LX RIR RJF SG WC WL WR
chr1	1546702	T	TC	CS DX LX RIR RJF SG SK TB WC WL WR
chr1	1546706	CT	C	BY
chr1	1546879	TC	T	BY CS DX LX RIR SG SK TB WC WL
chr1	1546882	CA	C	RJF
chr1	1549937	CTT	C	BY
chr1	1549942	ACCAAACAT	A	LX RIR SG SK TB WC WL
chr1	1550120	TATGTATGTG	T	RJF
chr1	1550544	GGTTTCAA	G	CS RIR
chr1	1553322	AT	A	BY DX LX RJF SG SK TB WC WL WR
chr1	1553890	AGT	A	CS DX LX RJF SG SK TB WC WR
chr1	1553958	CTTTT	C,CT,CTT	CS DX LX RJF SK WL WR
chr1	1554027	G	GA	WC
chr1	1554037	AC	A	CS RJF
chr1	1554691	C	CACATCAGTTCTAAGAAAA	SG WR
chr1	1554840	GA	G	WR
chr1	1555152	TCAGTGGTTA	T	WC
chr1	1556706	TAAG	T	CS WR
chr1	1557447	C	CT	DX LX RJF SG WC WR
chr1	1557448	T	TC	SK
chr1	1557456	C	CTT	WL
chr1	1557458	TTTC	T	DX RIR
chr1	1557576	CT	C	WR
chr1	1557581	TC	T	RJF
chr1	1558769	TTAAG	T	CS RIR
chr1	1558886	T	TGTACC	CS DX RJF WR
chr1	1560231	CACAA	C	RIR SK TB WL
chr1	1561030	CAA	C	LX
chr1	1561408	CAAATA	C	RIR WL
chr1	1561469	C	CG	LX
chr1	1561867	CT	C	DX LX SK TB WL
chr1	1562680	G	GA	WL
chr1	1563343	AATC	A	DX WL
chr1	1563495	AAGTTGG	A	DX RJF
chr1	1565536	AT	A	CS SG SK TB WC WL WR
chr1	1566942	CTT	C	BY CS RIR WL WR
chr1	1567640	TACTGTCC	T	WC
chr1	1569026	G	GCC	CS LX RIR RJF SG TB WC WL WR
chr1	1570921	T	TAAAGA	CS LX RIR RJF SG SK TB WC WL WR
chr1	1571572	A	AG	BY DX LX RIR RJF SG SK TB WC WL
chr1	1571750	T	TA	BY DX LX RIR RJF SK TB WC WL
chr1	1571950	AATT	A	CS
chr1	1571959	CATAGCAGA	C	SG TB
chr1	1572502	G	GAA	BY DX LX RJF SG SK TB WC WR
chr1	1573141	GACA	G	BY
chr1	1573154	AC	A	RIR
chr1	1573156	AAC	A	WC
chr1	1573159	A	AAC	DX LX RJF SK
chr1	1573950	CA	C	BY CS LX RIR SG SK TB WC WL WR
chr1	1575088	G	GT	CS WR
chr1	1575745	A	AGATT	RJF
chr1	1575905	GA	G	LX RIR WR
chr1	1576902	TGTTTTGGAGATAG	T	DX RJF
chr1	1578399	C	CTG	LX RJF SG SK TB WC WR
chr1	1579090	GA	G	BY LX RJF SG SK WC
chr1	1643912	GAAAGGAGT	G	DX
chr1	1645738	AAC	A	CS
chr1	1645740	C	CAAAA	RIR TB WL WR
chr1	1650163	AC	A	BY DX
chr1	1650700	AC	A	SK
chr1	1651726	GGTTA	G	LX RIR RJF TB WC WL WR
chr1	1651977	G	GA	RJF SK TB WC WR
chr1	1651981	A	AC	RIR WL WR
chr1	1652217	ATAT	A	DX SK WC WL WR
chr1	1652274	GAGA	G	CS RIR SK WL WR
chr1	1652373	TACACACAGAC	T	WC
chr1	1653438	A	AAG	SK WC WL WR
chr1	1654179	GAACTA	G	LX
chr1	1654464	GA	G	RIR SG WL
chr1	1654541	GA	G	DX RIR SG TB WL WR
chr1	1655948	G	GTTC	CS DX LX RJF TB WR
chr1	1657536	CA	C	BY CS DX RJF SG
chr1	1658072	AG	A	LX SK TB WR
chr1	1658563	GT	G	LX
chr1	1660183	TC	T	CS SG
chr1	1660864	C	CAAG	BY DX LX TB WC WL WR
chr1	1661136	T	TC	RJF SK TB WC WL WR
chr1	1661401	TAA	T,TA	BY RIR WL
chr1	1661706	CT	C	BY DX LX SG SK
chr1	1662014	A	ATCC	DX LX RIR RJF SK TB WC WL WR
chr1	1662676	C	CG	DX LX TB WR
chr1	1663249	CTT	C,CT	CS DX LX RJF SG WL
chr1	1663650	TC	T	RIR TB WL WR
chr1	1663796	A	ATCT	BY CS DX LX RIR RJF SG TB WC WL WR
chr1	1664119	AAT	A	WL WR
chr1	1664296	A	AG	RIR
chr1	1664338	CATTCTATG	C	WL
chr1	1664365	TAAAAAA	TAA,T	BY DX LX RJF SG SK TB WC WR
chr1	1664369	AAAAAAAAAAAAG	A	RJF
chr1	1664407	A	AC	BY
chr1	1664623	AAACAAC	A	DX LX RJF WR
chr1	1665167	GA	G	TB WC WL WR
chr1	1665456	CT	C	DX RJF SK TB WR
chr1	1667258	CT	C	BY CS DX RJF SG SK WC WR
chr1	1667303	C	CT	RIR RJF WL WR
chr1	1668369	ACT	A	DX TB WC WR
chr1	1668412	T	TA	BY DX RJF SG SK WC
chr1	1669070	T	TGA,TG	BY CS DX LX RIR TB WC WL WR
chr1	1669512	TAA	T	RJF TB WL
chr1	1670446	AC	A	LX
chr1	1670904	TCCTG	T	RIR TB WL WR
chr1	1672147	ACCGGTTTCTC	A	DX SK
chr1	1672269	A	AT	BY RJF SG
chr1	1672448	TC	T	DX SK
chr1	1672971	TG	T	CS SG WC
chr1	1673864	G	GC	DX RIR SK WL WR
chr1	1673945	AT	A	RIR WL
chr1	1674938	A	ATT	RIR WL WR
chr1	1675806	AC	A	RIR TB WL WR
chr1	1676636	AGTT	A	BY CS DX LX
chr1	1677356	A	AATCCTAAGTGT	BY CS DX
chr1	1678107	CACTT	C	LX TB WC WL WR
chr1	1678159	C	CT,CTT	DX WL WR
chr1	1678770	C	CATGGATGG,CACACACGG	BY DX LX RIR SK TB WC WL WR
chr1	1680872	AAC	A	LX TB WC WR
chr1	1683007	G	GT	CS
chr1	1684016	TC	T	RIR
chr1	1684477	A	AT	DX RJF SK TB WR
chr1	1684751	TGCA	T	DX SK
chr1	1685718	CT	C	BY CS LX RIR RJF WL WR
chr1	1686045	AT	A	SG
chr1	1686827	T	TA	SG
chr1	1686972	G	GA	SG
chr1	1687295	GTT	G	DX RIR RJF SG SK TB WL WR
chr1	1690433	TC	T	BY DX LX RIR TB WL WR
chr1	1690958	T	TTCAATA	LX RIR RJF SK TB WC WL WR
chr1	1691710	GAA	G	SG
chr1	1692371	G	GTAT	BY DX RIR SK WL WR
chr1	1692372	T	TATC	SG
chr1	1692709	G	GA,GAA	BY DX RIR WL WR
chr1	1693697	GCTAA	G	SG
chr1	1693810	CA	C	BY
chr1	1693820	C	CG	all
chr1	1694592	A	AT	BY LX RIR SG WR
chr1	1695207	AAC	A	RJF
chr1	1695812	A	AAAAAAAT	CS SK
chr1	1695850	AG	A	SK
chr1	1695974	TC	T	BY DX LX RIR RJF WC WL WR
chr1	1696815	CAAAAAAA	CTAAAAAAA,C	LX WR
chr1	1697556	GT	G	BY
chr1	1698044	C	CT	RJF
chr1	1699207	G	GA	BY CS DX RIR SG WL
chr1	1699314	CT	C	CS DX LX RIR RJF SG SK TB WC WL WR
chr1	1699406	AT	A	BY DX RIR SG WC WL
chr1	1699995	CCAAAGG	C	CS DX RIR RJF TB WC WL WR
chr1	1700610	TC	T	DX LX RIR RJF SK TB WC WL WR
chr1	1700939	TA	T	all
chr1	1702833	GGCT	G	DX
chr1	1703014	AAACCTGAAAGGTTATC	A	CS LX RIR WL WR
chr1	1703428	A	AGGTTGT	CS RIR RJF WC WR
chr1	1703618	GC	G	BY DX LX RJF WC WR
chr1	1704329	CA	C	BY RJF SG
chr1	1704712	CA	C	BY
chr1	1705613	AT	ATTT,A	SG WC WR
chr1	1706019	T	TA	BY CS DX LX RIR RJF SG SK WC WL WR
chr1	1706148	G	GAA,GA	TB WC WL WR
chr1	1706563	T	TG	BY DX LX RIR SK TB WC WL WR
chr1	1706804	C	CAG	CS DX SK TB WC WL
chr1	1707186	G	GGGCAGAGT	DX
chr1	1709107	TTGGGGACACAAGTGTGTGC	T	CS DX LX RIR TB WL
chr1	1709703	G	GAA,GA	LX RIR SG SK WL WR
chr1	1710639	A	AG	BY LX SG WC
chr1	1712056	GCAATGCT	G	WC
chr1	1712680	GTATCA	G	CS DX LX RIR SK WL WR
chr1	1713302	A	AACT	BY DX SK
chr1	1713864	T	TTACA	LX
chr1	1714448	T	TCCCCAC	BY RJF
chr1	1715411	TA	T	BY RJF
chr1	1715508	A	AGAAAAC	BY
chr1	1716136	GAAA	G,GA	CS LX RIR SG SK TB WC WL WR
chr1	1716678	CAA	C	WC
chr1	1717491	T	TA	SG
chr1	1718134	T	TA	DX LX RIR RJF SK TB WC WL WR
chr1	1718189	CCA	C	CS DX LX RIR SK TB WC WL WR
chr1	1718701	TAAAAA	TAA,T	BY CS DX RJF SG WC WL
chr1	1720910	C	CAGGTATAAGTG	WC
chr1	1721188	G	GA	CS
chr1	1722726	ATT	A,AT	DX LX RIR RJF SG SK TB WC WL WR
chr1	1722879	TG	T	DX
chr1	1723180	CTG	C	LX RIR SK TB WL WR
chr1	1723465	T	TA	DX RJF
chr1	1723994	C	CATTCTAAG	BY CS DX LX RIR RJF SK WC WL WR
chr1	1724054	C	CA	RJF WC
chr1	1725626	TATATA	T	WR
chr1	1725629	ATATTTT	A	DX
chr1	1725670	CATTT	C	SK WL WR
chr1	1726246	CAT	C	CS DX SK
chr1	1726609	GT	G	BY
chr1	1728231	AT	A	BY CS DX LX RIR RJF SG SK TB WL WR
chr1	1728325	TG	T	CS SK
chr1	1729487	T	TA	RIR TB WR
chr1	1729638	T	TTGGCA	BY CS DX LX RIR RJF SG SK WC WL WR
chr1	1730135	T	TG	BY LX RIR WL WR
chr1	1730836	G	GAAA,GA	BY CS RIR SG SK TB WL WR
chr1	1731400	TC	T	all
chr1	1732055	T	TAA,TA	RIR SK WL WR
chr1	1733362	AAC	A	CS WC WL
chr1	1733413	T	TC	RJF WC
chr1	1734300	GGGAAA	G	LX RIR RJF SG TB WC WL WR
chr1	1734439	GAGCTACTCCCCC	G	RJF
chr1	1735220	G	GA	CS WL WR
chr1	1735268	TG	T	BY
chr1	1735875	ATT	A	BY LX WR
chr1	1736401	CAT	C	DX LX RIR TB WR
chr1	1736762	TTTCTC	T	CS DX LX SG SK
chr1	1736889	TCTAA	T	BY CS DX LX RIR RJF SG SK TB WL WR
chr1	1737362	A	AAC	BY CS DX LX RIR RJF SK TB WL WR
chr1	1737467	G	GC	BY DX RIR SK
chr1	1737468	C	CCT	BY DX LX RIR SG SK TB WL WR
chr1	1737478	T	TC	WR
chr1	1737542	T	TCTC	BY DX LX RIR TB WL WR
chr1	1737664	TCAGTTC	T	WR
chr1	1738718	CCA	C	DX RIR TB WC
chr1	1739066	AAG	A	CS DX SG SK
chr1	1739067	AG	A	DX WR
chr1	1739686	A	AT	WC
chr1	1741216	C	CA	SK
chr1	1742055	AAAC	A	RIR WL
chr1	1742582	C	CCT	CS DX LX RIR RJF SG TB WC WR
[truncated: 998,000+ more rows]
